# Supplementary material for: Microbial Fe(III) reduction as a potential iron source from Holocene sediments beneath Larsen Ice Shelf
Source: Nat Commun. 2019 Dec 19;10:5786. doi: 10.1038/s41467-019-13741-x (PMC6923428; doi:10.1038/s41467-019-13741-x)
Supplement: Supplementary file 4 — Supplementary data [file 41467_2019_13741_MOESM4_ESM.xlsx]

## Sheet: Figure.2b,2c,2d
Figure 2b,2c,2d
	Figure 2b						Figure 2c				Figure 2d
	Depth(cm)	Gravel	Sand	Silt	Clay		Depth	δ13C (VPDB)	δ15N (AIR)		Depth(cm)	IC_air (°Δ2θ)			Average	Standard error
	0	1.1	17.95	37.08	43.87		0	-25	4.39			1	2	3
	4	0.35	6.67	42.45	50.52		2	-25.82	4.38		0	0.605	0.576	0.458	0.546	0.037
	8	0.85	4.03	50.87	44.25		4	-25.93	4.38		16	0.684	0.701	0.769	0.718	0.021
	12	0	4.3	53.24	42.46		6	-25.75	4.48		31	0.686	0.728	0.894	0.769	0.052
	16	0	4.01	54.36	41.63		8	-25.86	3.55		46	0.634	0.694	0.934	0.754	0.075
	20	0	2.57	56.71	40.72		10	-26.08	3.98		61	0.685	0.662	0.57	0.639	0.029
	24	0	2.04	49.91	48.05		12	-25.79	4.17		76	0.781	0.887	1.309	0.992	0.132
	28	0	1.52	49.55	48.93		14	-25.76	3.53		91	0.936	0.949	1.001	0.962	0.016
	32	0.35	4.91	53.16	41.58		16	-24.6	3.2		106	0.764	0.813	1.012	0.863	0.062
	36	0	1.27	47.03	51.7		18	-25.75	3.58		121	0.951	0.968	1.034	0.984	0.021
	40	0	2.48	49.98	47.55		20	-25.98	2.45		136	0.981	0.929	0.721	0.877	0.065
	44	0	2.72	49.49	47.79		22	-25.94	3.44		151	0.892	1.01	1.482	1.128	0.147
	48	0	1.32	49.29	49.39		24	-25.8	3.39		166	1.07	1.085	1.145	1.1	0.019
	52	0	1.65	50.21	48.14		26	-25.73	3.42		181	1.076	1.019	0.788	0.961	0.072
	56	0	2.42	52.14	45.44		28	-25.9	3.36		190	1.094	1.108	1.162	1.121	0.017
	60	0	1.39	50.41	48.2		30	-25.71	3.48		203	0.808	0.792	0.728	0.776	0.02
	64	0	2.12	52.33	45.55		32	-25.77	3.53		218	0.828	0.773	0.553	0.718	0.069
	68	0	1.54	51.46	47		34	-24.6	3.22		233	0.788	0.8	0.848	0.812	0.015
	72	0	3.25	50.41	46.34		36	-25.55	3.4
	76	0	2.98	55.52	41.5		38	-25.72	2.56
	80	0	3.37	56.48	40.14		42	-26.06	2.77
	84	0	4.92	54.53	40.56		46	-26.15	3.53
	88	0	3.6	54.07	42.33		52	-26.02	2.85
	92	0	2.93	51.24	45.83		56	-25.97	3.03
	96	0	1.1	55.06	43.84		62	-26.02	3.26
	100	0	2.01	52.97	45.02		66	-26.13	3.01
	104	0	2	53.45	44.56		72	-25.91	2.74
	108	0	0	50.15	49.85		76	-26.12	3.45
	112	0	1.93	49.27	48.79		82	-26.14	3.32
	116	0	1.76	51.34	46.9		86	-26.02	2.66
	120	0	1.36	46.65	51.99		92	-26.22	2.21
	124	0	1.61	46.81	51.58		96	-26.65	1.38
	128	0	2.04	47.84	50.12		102	-26.58	2.48
	132	0	0.89	45.99	53.13		112	-26.21	2.86
	136	0	0.37	41.52	58.1		122	-26.39	0.13
	140	0	0.15	40.77	59.08		132	-26.6	0.25
	144	0	0.49	37.62	61.89		142	-26.54	2.2
	148	0	0.13	35.76	64.11		152	-26.52	3.1
	152	0	0.12	33.68	66.2		162	-26.6	2.34
	156	0	0.38	35.51	64.11		172	-26.52	1.48
	160	0	0.04	32.21	67.75		182	-26.54	2.79
	164	0	0.12	28.78	71.1		192	-26.16	2.48
	168	0	0.02	28.87	71.12		196	-26.59	-2.87
	172	0	0.04	25.02	74.94		228	-26.15	-1.18
	176	0	0.05	25.23	74.72
	180	0	0.04	22.74	77.23
	184	0	0.02	20.59	79.39
	188	0	0.02	17.5	82.48
	192	0	1.46	9.53	89.01
	196	6.24	36.11	18.28	39.37
	200	8.24	38.26	19.35	34.15
	204	5.86	40.63	18.52	35
	208	32.08	25.75	14.92	27.25
	212	21.27	32.4	17.06	29.26
	216	7.05	34.15	20.64	38.17
	220	6.03	33.7	19.31	40.96
	224	10.44	34.16	18.89	36.51
	228	12.66	31.64	20.31	35.4
	232	26.81	28.54	14.4	30.25
	236	22.05	25.17	15.87	36.91

## Sheet: Figure.2f
Figure 2f
233cm			218cm			203cm			190cm			181cm			166cm			151cm			136cm			121cm			106cm			91cm			76cm			61cm			46cm			31cm			16cm			0cm
2-theta	intensity		2-theta	intensity		2-theta	intensity		2-theta	intensity		2-theta	intensity		2-theta	intensity		2-theta	intensity		2-theta	intensity		2-theta	intensity		2-theta	intensity		2-theta	intensity		2-theta	intensity		2-theta	intensity		2-theta	intensity		2-theta	intensity		2-theta	intensity		2-theta	intensity
2	4370		2	1822.5		2	5062.5		2	2873.75		2	7275		2	2981.25		2	10190		2	2776.25		2	2171.25		2	6225		2	2553.75		2	1822.5		2	2607.5		2	2532.5		2	2747.5		2	2112.5		2	2283.75
2.02	4365		2.02	1798.75		2.02	4872.5		2.02	2793.75		2.02	6942.5		2.02	2962.5		2.02	9313.75		2.02	2610		2.02	2012.5		2.02	5647.5		2.02	2485		2.02	1798.75		2.02	2628.75		2.02	2377.5		2.02	2818.75		2.02	2172.5		2.02	2277.5
2.04	4231.25		2.04	1787.5		2.04	4803.75		2.04	2678.75		2.04	6412.5		2.04	2872.5		2.04	8742.5		2.04	2598.75		2.04	2055		2.04	5322.5		2.04	2408.75		2.04	1787.5		2.04	2540		2.04	2245		2.04	2687.5		2.04	2233.75		2.04	2202.5
2.06	4295		2.06	1760		2.06	4711.25		2.06	2652.5		2.06	6095		2.06	2781.25		2.06	8226.25		2.06	2545		2.06	2022.5		2.06	5001.25		2.06	2437.5		2.06	1760		2.06	2656.25		2.06	2281.25		2.06	2723.75		2.06	2033.75		2.06	2118.75
2.08	4012.5		2.08	1757.5		2.08	4620		2.08	2580		2.08	5828.75		2.08	2705		2.08	7551.25		2.08	2556.25		2.08	1942.5		2.08	4616.25		2.08	2272.5		2.08	1757.5		2.08	2561.25		2.08	2132.5		2.08	2553.75		2.08	2118.75		2.08	2205
2.1	4110		2.1	1707.5		2.1	4510		2.1	2635		2.1	5515		2.1	2742.5		2.1	7096.25		2.1	2423.75		2.1	2027.5		2.1	4303.75		2.1	2336.25		2.1	1707.5		2.1	2481.25		2.1	2058.75		2.1	2597.5		2.1	2065		2.1	2116.25
2.12	3951.25		2.12	1721.25		2.12	4452.5		2.12	2566.25		2.12	5061.25		2.12	2798.75		2.12	6586.25		2.12	2528.75		2.12	1950		2.12	4162.5		2.12	2237.5		2.12	1721.25		2.12	2367.5		2.12	2117.5		2.12	2503.75		2.12	1962.5		2.12	2116.25
2.14	3961.25		2.14	1641.25		2.14	4562.5		2.14	2556.25		2.14	4800		2.14	2666.25		2.14	5985		2.14	2326.25		2.14	1897.5		2.14	3862.5		2.14	2212.5		2.14	1641.25		2.14	2451.25		2.14	1958.75		2.14	2668.75		2.14	1943.75		2.14	2052.5
2.16	3752.5		2.16	1630		2.16	4340		2.16	2463.75		2.16	4462.5		2.16	2625		2.16	5568.75		2.16	2416.25		2.16	1878.75		2.16	3398.75		2.16	2113.75		2.16	1630		2.16	2421.25		2.16	1892.5		2.16	2512.5		2.16	1987.5		2.16	1998.75
2.18	3750		2.18	1591.25		2.18	4291.25		2.18	2451.25		2.18	3987.5		2.18	2613.75		2.18	5261.25		2.18	2400		2.18	1933.75		2.18	3296.25		2.18	2180		2.18	1591.25		2.18	2401.25		2.18	1853.75		2.18	2500		2.18	1971.25		2.18	1958.75
2.2	3670		2.2	1592.5		2.2	4075		2.2	2467.5		2.2	3925		2.2	2551.25		2.2	4865		2.2	2217.5		2.2	1776.25		2.2	3143.75		2.2	2112.5		2.2	1592.5		2.2	2432.5		2.2	1898.75		2.2	2473.75		2.2	1897.5		2.2	2027.5
2.22	3797.5		2.22	1548.75		2.22	4078.75		2.22	2386.25		2.22	3731.25		2.22	2463.75		2.22	4668.75		2.22	2176.25		2.22	1817.5		2.22	3002.5		2.22	2038.75		2.22	1548.75		2.22	2247.5		2.22	1863.75		2.22	2512.5		2.22	1862.5		2.22	2015
2.24	3686.25		2.24	1513.75		2.24	4198.75		2.24	2246.25		2.24	3506.25		2.24	2440		2.24	4277.5		2.24	2350		2.24	1745		2.24	2832.5		2.24	2081.25		2.24	1513.75		2.24	2241.25		2.24	1796.25		2.24	2338.75		2.24	1845		2.24	1923.75
2.26	3585		2.26	1485		2.26	4011.25		2.26	2371.25		2.26	3292.5		2.26	2431.25		2.26	3891.25		2.26	2252.5		2.26	1723.75		2.26	2866.25		2.26	2083.75		2.26	1485		2.26	2246.25		2.26	1855		2.26	2317.5		2.26	1846.25		2.26	1973.75
2.28	3487.5		2.28	1548.75		2.28	4130		2.28	2360		2.28	3085		2.28	2448.75		2.28	3615		2.28	2153.75		2.28	1766.25		2.28	2618.75		2.28	1932.5		2.28	1548.75		2.28	2225		2.28	1752.5		2.28	2311.25		2.28	1773.75		2.28	1917.5
2.3	3316.25		2.3	1437.5		2.3	3835		2.3	2265		2.3	3023.75		2.3	2420		2.3	3495		2.3	2092.5		2.3	1716.25		2.3	2513.75		2.3	1896.25		2.3	1437.5		2.3	2156.25		2.3	1648.75		2.3	2346.25		2.3	1762.5		2.3	1818.75
2.32	3415		2.32	1450		2.32	3840		2.32	2198.75		2.32	2850		2.32	2355		2.32	3420		2.32	2111.25		2.32	1660		2.32	2458.75		2.32	1921.25		2.32	1450		2.32	2226.25		2.32	1733.75		2.32	2337.5		2.32	1821.25		2.32	1792.5
2.34	3301.25		2.34	1413.75		2.34	3665		2.34	2258.75		2.34	2755		2.34	2380		2.34	3151.25		2.34	2111.25		2.34	1695		2.34	2393.75		2.34	1868.75		2.34	1413.75		2.34	2150		2.34	1651.25		2.34	2188.75		2.34	1783.75		2.34	1850
2.36	3236.25		2.36	1398.75		2.36	3648.75		2.36	2146.25		2.36	2672.5		2.36	2301.25		2.36	2900		2.36	2081.25		2.36	1596.25		2.36	2310		2.36	1995		2.36	1398.75		2.36	2123.75		2.36	1662.5		2.36	2283.75		2.36	1723.75		2.36	1812.5
2.38	3097.5		2.38	1405		2.38	3576.25		2.38	2135		2.38	2490		2.38	2278.75		2.38	2753.75		2.38	2038.75		2.38	1608.75		2.38	2216.25		2.38	1855		2.38	1405		2.38	1990		2.38	1678.75		2.38	2241.25		2.38	1710		2.38	1740
2.4	3246.25		2.4	1381.25		2.4	3620		2.4	2170		2.4	2473.75		2.4	2293.75		2.4	2687.5		2.4	2032.5		2.4	1693.75		2.4	2176.25		2.4	1868.75		2.4	1381.25		2.4	2053.75		2.4	1601.25		2.4	2243.75		2.4	1748.75		2.4	1737.5
2.42	3126.25		2.42	1375		2.42	3581.25		2.42	2127.5		2.42	2317.5		2.42	2181.25		2.42	2543.75		2.42	1937.5		2.42	1620		2.42	2101.25		2.42	1868.75		2.42	1375		2.42	2093.75		2.42	1592.5		2.42	2098.75		2.42	1660		2.42	1713.75
2.44	3063.75		2.44	1292.5		2.44	3502.5		2.44	2170		2.44	2243.75		2.44	2198.75		2.44	2328.75		2.44	1895		2.44	1565		2.44	2003.75		2.44	1777.5		2.44	1292.5		2.44	2076.25		2.44	1522.5		2.44	2147.5		2.44	1600		2.44	1733.75
2.46	3013.75		2.46	1287.5		2.46	3361.25		2.46	2033.75		2.46	2217.5		2.46	2196.25		2.46	2387.5		2.46	1842.5		2.46	1542.5		2.46	1920		2.46	1756.25		2.46	1287.5		2.46	1947.5		2.46	1545		2.46	2170		2.46	1617.5		2.46	1663.75
2.48	2981.25		2.48	1356.25		2.48	3407.5		2.48	2137.5		2.48	2070		2.48	2121.25		2.48	2217.5		2.48	1888.75		2.48	1640		2.48	1943.75		2.48	1746.25		2.48	1356.25		2.48	1942.5		2.48	1596.25		2.48	2098.75		2.48	1661.25		2.48	1655
2.5	2900		2.5	1307.5		2.5	3292.5		2.5	2028.75		2.5	2103.75		2.5	2092.5		2.5	2210		2.5	1901.25		2.5	1517.5		2.5	1911.25		2.5	1650		2.5	1307.5		2.5	1887.5		2.5	1588.75		2.5	1986.25		2.5	1641.25		2.5	1598.75
2.52	2911.25		2.52	1248.75		2.52	3223.75		2.52	1987.5		2.52	2028.75		2.52	2120		2.52	2131.25		2.52	1913.75		2.52	1518.75		2.52	1821.25		2.52	1643.75		2.52	1248.75		2.52	1957.5		2.52	1501.25		2.52	2107.5		2.52	1572.5		2.52	1698.75
2.54	2862.5		2.54	1256.25		2.54	3182.5		2.54	1926.25		2.54	1973.75		2.54	2102.5		2.54	2082.5		2.54	1813.75		2.54	1492.5		2.54	1821.25		2.54	1710		2.54	1256.25		2.54	1808.75		2.54	1496.25		2.54	2102.5		2.54	1682.5		2.54	1587.5
2.56	2878.75		2.56	1243.75		2.56	3206.25		2.56	1958.75		2.56	1976.25		2.56	2066.25		2.56	2081.25		2.56	1760		2.56	1470		2.56	1832.5		2.56	1650		2.56	1243.75		2.56	1897.5		2.56	1513.75		2.56	2020		2.56	1616.25		2.56	1575
2.58	2766.25		2.58	1221.25		2.58	3020		2.58	1988.75		2.58	1945		2.58	2101.25		2.58	2021.25		2.58	1805		2.58	1557.5		2.58	1791.25		2.58	1707.5		2.58	1221.25		2.58	1828.75		2.58	1521.25		2.58	2041.25		2.58	1545		2.58	1583.75
2.6	2675		2.6	1182.5		2.6	3152.5		2.6	1990		2.6	1791.25		2.6	2008.75		2.6	1966.25		2.6	1698.75		2.6	1412.5		2.6	1733.75		2.6	1671.25		2.6	1182.5		2.6	1730		2.6	1510		2.6	1985		2.6	1562.5		2.6	1596.25
2.62	2733.75		2.62	1208.75		2.62	3003.75		2.62	1962.5		2.62	1902.5		2.62	2053.75		2.62	1918.75		2.62	1791.25		2.62	1487.5		2.62	1756.25		2.62	1622.5		2.62	1208.75		2.62	1722.5		2.62	1485		2.62	2022.5		2.62	1533.75		2.62	1536.25
2.64	2728.75		2.64	1122.5		2.64	3102.5		2.64	1832.5		2.64	1735		2.64	2003.75		2.64	1815		2.64	1771.25		2.64	1408.75		2.64	1750		2.64	1597.5		2.64	1122.5		2.64	1891.25		2.64	1443.75		2.64	2055		2.64	1506.25		2.64	1512.5
2.66	2596.25		2.66	1196.25		2.66	2932.5		2.66	1875		2.66	1817.5		2.66	1970		2.66	1858.75		2.66	1801.25		2.66	1368.75		2.66	1651.25		2.66	1591.25		2.66	1196.25		2.66	1761.25		2.66	1426.25		2.66	1937.5		2.66	1553.75		2.66	1541.25
2.68	2655		2.68	1186.25		2.68	2961.25		2.68	1892.5		2.68	1873.75		2.68	1921.25		2.68	1742.5		2.68	1696.25		2.68	1378.75		2.68	1621.25		2.68	1491.25		2.68	1186.25		2.68	1826.25		2.68	1361.25		2.68	2021.25		2.68	1486.25		2.68	1411.25
2.7	2488.75		2.7	1172.5		2.7	2956.25		2.7	1908.75		2.7	1808.75		2.7	1940		2.7	1838.75		2.7	1641.25		2.7	1337.5		2.7	1667.5		2.7	1545		2.7	1172.5		2.7	1716.25		2.7	1441.25		2.7	1847.5		2.7	1442.5		2.7	1570
2.72	2512.5		2.72	1106.25		2.72	2831.25		2.72	1792.5		2.72	1738.75		2.72	1961.25		2.72	1761.25		2.72	1723.75		2.72	1392.5		2.72	1568.75		2.72	1462.5		2.72	1106.25		2.72	1695		2.72	1478.75		2.72	1933.75		2.72	1530		2.72	1401.25
2.74	2532.5		2.74	1182.5		2.74	2827.5		2.74	1803.75		2.74	1710		2.74	1901.25		2.74	1697.5		2.74	1666.25		2.74	1296.25		2.74	1567.5		2.74	1515		2.74	1182.5		2.74	1765		2.74	1382.5		2.74	1868.75		2.74	1427.5		2.74	1525
2.76	2375		2.76	1172.5		2.76	2590		2.76	1851.25		2.76	1796.25		2.76	1910		2.76	1656.25		2.76	1622.5		2.76	1272.5		2.76	1532.5		2.76	1477.5		2.76	1172.5		2.76	1603.75		2.76	1331.25		2.76	1867.5		2.76	1391.25		2.76	1510
2.78	2440		2.78	1127.5		2.78	2812.5		2.78	1727.5		2.78	1731.25		2.78	1857.5		2.78	1710		2.78	1631.25		2.78	1300		2.78	1498.75		2.78	1565		2.78	1127.5		2.78	1656.25		2.78	1340		2.78	1885		2.78	1382.5		2.78	1443.75
2.8	2458.75		2.8	1113.75		2.8	2815		2.8	1690		2.8	1640		2.8	1786.25		2.8	1641.25		2.8	1573.75		2.8	1320		2.8	1503.75		2.8	1532.5		2.8	1113.75		2.8	1811.25		2.8	1330		2.8	1840		2.8	1477.5		2.8	1458.75
2.82	2375		2.82	1075		2.82	2628.75		2.82	1693.75		2.82	1706.25		2.82	1828.75		2.82	1661.25		2.82	1633.75		2.82	1270		2.82	1432.5		2.82	1471.25		2.82	1075		2.82	1651.25		2.82	1305		2.82	1878.75		2.82	1337.5		2.82	1430
2.84	2387.5		2.84	1130		2.84	2691.25		2.84	1693.75		2.84	1675		2.84	1813.75		2.84	1690		2.84	1553.75		2.84	1297.5		2.84	1441.25		2.84	1461.25		2.84	1130		2.84	1556.25		2.84	1298.75		2.84	1880		2.84	1396.25		2.84	1486.25
2.86	2390		2.86	1058.75		2.86	2713.75		2.86	1656.25		2.86	1656.25		2.86	1806.25		2.86	1568.75		2.86	1508.75		2.86	1271.25		2.86	1488.75		2.86	1413.75		2.86	1058.75		2.86	1723.75		2.86	1336.25		2.86	1820		2.86	1380		2.86	1402.5
2.88	2306.25		2.88	1053.75		2.88	2586.25		2.88	1687.5		2.88	1597.5		2.88	1771.25		2.88	1555		2.88	1518.75		2.88	1277.5		2.88	1451.25		2.88	1395		2.88	1053.75		2.88	1652.5		2.88	1311.25		2.88	1800		2.88	1393.75		2.88	1452.5
2.9	2213.75		2.9	1072.5		2.9	2547.5		2.9	1643.75		2.9	1601.25		2.9	1850		2.9	1563.75		2.9	1471.25		2.9	1256.25		2.9	1377.5		2.9	1385		2.9	1072.5		2.9	1631.25		2.9	1268.75		2.9	1745		2.9	1347.5		2.9	1388.75
2.92	2201.25		2.92	1052.5		2.92	2513.75		2.92	1645		2.92	1556.25		2.92	1706.25		2.92	1582.5		2.92	1560		2.92	1268.75		2.92	1436.25		2.92	1422.5		2.92	1052.5		2.92	1620		2.92	1297.5		2.92	1763.75		2.92	1347.5		2.92	1422.5
2.94	2241.25		2.94	1062.5		2.94	2460		2.94	1631.25		2.94	1580		2.94	1733.75		2.94	1505		2.94	1512.5		2.94	1185		2.94	1421.25		2.94	1426.25		2.94	1062.5		2.94	1505		2.94	1322.5		2.94	1776.25		2.94	1336.25		2.94	1475
2.96	2171.25		2.96	1066.25		2.96	2446.25		2.96	1621.25		2.96	1582.5		2.96	1696.25		2.96	1575		2.96	1542.5		2.96	1210		2.96	1393.75		2.96	1395		2.96	1066.25		2.96	1562.5		2.96	1252.5		2.96	1732.5		2.96	1326.25		2.96	1358.75
2.98	2162.5		2.98	1032.5		2.98	2412.5		2.98	1697.5		2.98	1580		2.98	1678.75		2.98	1491.25		2.98	1510		2.98	1191.25		2.98	1337.5		2.98	1370		2.98	1032.5		2.98	1550		2.98	1247.5		2.98	1730		2.98	1252.5		2.98	1306.25
3	2130		3	1040		3	2305		3	1675		3	1531.25		3	1655		3	1510		3	1420		3	1245		3	1347.5		3	1333.75		3	1040		3	1555		3	1156.25		3	1707.5		3	1260		3	1306.25
3.02	2117.5		3.02	1065		3.02	2346.25		3.02	1566.25		3.02	1622.5		3.02	1611.25		3.02	1471.25		3.02	1442.5		3.02	1118.75		3.02	1408.75		3.02	1396.25		3.02	1065		3.02	1545		3.02	1203.75		3.02	1636.25		3.02	1306.25		3.02	1346.25
3.04	2035		3.04	1027.5		3.04	2277.5		3.04	1531.25		3.04	1530		3.04	1631.25		3.04	1446.25		3.04	1533.75		3.04	1186.25		3.04	1351.25		3.04	1333.75		3.04	1027.5		3.04	1497.5		3.04	1216.25		3.04	1740		3.04	1285		3.04	1328.75
3.06	2032.5		3.06	1017.5		3.06	2305		3.06	1555		3.06	1557.5		3.06	1582.5		3.06	1450		3.06	1428.75		3.06	1123.75		3.06	1297.5		3.06	1210		3.06	1017.5		3.06	1563.75		3.06	1186.25		3.06	1731.25		3.06	1295		3.06	1358.75
3.08	2137.5		3.08	951.25		3.08	2232.5		3.08	1483.75		3.08	1426.25		3.08	1661.25		3.08	1381.25		3.08	1337.5		3.08	1153.75		3.08	1396.25		3.08	1347.5		3.08	951.25		3.08	1491.25		3.08	1185		3.08	1657.5		3.08	1287.5		3.08	1298.75
3.1	1956.25		3.1	972.5		3.1	2155		3.1	1437.5		3.1	1493.75		3.1	1598.75		3.1	1380		3.1	1365		3.1	1101.25		3.1	1241.25		3.1	1305		3.1	972.5		3.1	1542.5		3.1	1255		3.1	1627.5		3.1	1220		3.1	1361.25
3.12	2000		3.12	973.75		3.12	2113.75		3.12	1580		3.12	1490		3.12	1542.5		3.12	1365		3.12	1346.25		3.12	1102.5		3.12	1238.75		3.12	1240		3.12	973.75		3.12	1536.25		3.12	1180		3.12	1650		3.12	1171.25		3.12	1315
3.14	1905		3.14	1005		3.14	2296.25		3.14	1475		3.14	1431.25		3.14	1528.75		3.14	1377.5		3.14	1353.75		3.14	1120		3.14	1200		3.14	1275		3.14	1005		3.14	1423.75		3.14	1161.25		3.14	1497.5		3.14	1273.75		3.14	1282.5
3.16	1851.25		3.16	937.5		3.16	2182.5		3.16	1470		3.16	1426.25		3.16	1608.75		3.16	1341.25		3.16	1308.75		3.16	1082.5		3.16	1240		3.16	1173.75		3.16	937.5		3.16	1457.5		3.16	1135		3.16	1587.5		3.16	1248.75		3.16	1318.75
3.18	1878.75		3.18	942.5		3.18	2133.75		3.18	1401.25		3.18	1425		3.18	1528.75		3.18	1293.75		3.18	1215		3.18	1038.75		3.18	1238.75		3.18	1216.25		3.18	942.5		3.18	1510		3.18	1072.5		3.18	1632.5		3.18	1191.25		3.18	1302.5
3.2	1962.5		3.2	883.75		3.2	2011.25		3.2	1443.75		3.2	1391.25		3.2	1558.75		3.2	1360		3.2	1307.5		3.2	1080		3.2	1220		3.2	1190		3.2	883.75		3.2	1443.75		3.2	1151.25		3.2	1660		3.2	1208.75		3.2	1281.25
3.22	1867.5		3.22	887.5		3.22	2056.25		3.22	1445		3.22	1358.75		3.22	1527.5		3.22	1332.5		3.22	1273.75		3.22	1093.75		3.22	1148.75		3.22	1152.5		3.22	887.5		3.22	1351.25		3.22	1040		3.22	1525		3.22	1193.75		3.22	1200
3.24	1910		3.24	918.75		3.24	1977.5		3.24	1451.25		3.24	1461.25		3.24	1481.25		3.24	1323.75		3.24	1258.75		3.24	985		3.24	1248.75		3.24	1277.5		3.24	918.75		3.24	1410		3.24	1058.75		3.24	1587.5		3.24	1121.25		3.24	1172.5
3.26	1861.25		3.26	875		3.26	2056.25		3.26	1441.25		3.26	1318.75		3.26	1501.25		3.26	1400		3.26	1208.75		3.26	1068.75		3.26	1238.75		3.26	1230		3.26	875		3.26	1397.5		3.26	1106.25		3.26	1536.25		3.26	1131.25		3.26	1248.75
3.28	1791.25		3.28	856.25		3.28	2003.75		3.28	1342.5		3.28	1352.5		3.28	1470		3.28	1286.25		3.28	1227.5		3.28	1061.25		3.28	1152.5		3.28	1196.25		3.28	856.25		3.28	1433.75		3.28	1077.5		3.28	1506.25		3.28	1135		3.28	1308.75
3.3	1721.25		3.3	936.25		3.3	2001.25		3.3	1347.5		3.3	1335		3.3	1410		3.3	1165		3.3	1291.25		3.3	1048.75		3.3	1130		3.3	1207.5		3.3	936.25		3.3	1382.5		3.3	1107.5		3.3	1461.25		3.3	1210		3.3	1207.5
3.32	1716.25		3.32	920		3.32	1971.25		3.32	1356.25		3.32	1380		3.32	1525		3.32	1166.25		3.32	1230		3.32	992.5		3.32	1128.75		3.32	1185		3.32	920		3.32	1386.25		3.32	1040		3.32	1566.25		3.32	1152.5		3.32	1258.75
3.34	1756.25		3.34	850		3.34	1943.75		3.34	1257.5		3.34	1338.75		3.34	1433.75		3.34	1246.25		3.34	1212.5		3.34	1008.75		3.34	1060		3.34	1161.25		3.34	850		3.34	1327.5		3.34	1068.75		3.34	1450		3.34	1091.25		3.34	1245
3.36	1653.75		3.36	867.5		3.36	1830		3.36	1292.5		3.36	1235		3.36	1460		3.36	1197.5		3.36	1158.75		3.36	975		3.36	1066.25		3.36	1057.5		3.36	867.5		3.36	1273.75		3.36	1050		3.36	1425		3.36	1158.75		3.36	1231.25
3.38	1663.75		3.38	836.25		3.38	1815		3.38	1390		3.38	1293.75		3.38	1422.5		3.38	1257.5		3.38	1226.25		3.38	941.25		3.38	1108.75		3.38	1133.75		3.38	836.25		3.38	1266.25		3.38	1047.5		3.38	1503.75		3.38	1155		3.38	1246.25
3.4	1626.25		3.4	845		3.4	1963.75		3.4	1373.75		3.4	1295		3.4	1381.25		3.4	1201.25		3.4	1176.25		3.4	1017.5		3.4	1048.75		3.4	1138.75		3.4	845		3.4	1338.75		3.4	1087.5		3.4	1541.25		3.4	1108.75		3.4	1202.5
3.42	1666.25		3.42	852.5		3.42	1858.75		3.42	1245		3.42	1303.75		3.42	1340		3.42	1188.75		3.42	1095		3.42	991.25		3.42	1050		3.42	1193.75		3.42	852.5		3.42	1402.5		3.42	1055		3.42	1452.5		3.42	1128.75		3.42	1191.25
3.44	1663.75		3.44	858.75		3.44	1831.25		3.44	1331.25		3.44	1233.75		3.44	1342.5		3.44	1275		3.44	1173.75		3.44	993.75		3.44	1063.75		3.44	1121.25		3.44	858.75		3.44	1401.25		3.44	1038.75		3.44	1426.25		3.44	1076.25		3.44	1231.25
3.46	1598.75		3.46	878.75		3.46	1741.25		3.46	1267.5		3.46	1310		3.46	1391.25		3.46	1212.5		3.46	1140		3.46	971.25		3.46	1113.75		3.46	1061.25		3.46	878.75		3.46	1225		3.46	952.5		3.46	1431.25		3.46	1132.5		3.46	1193.75
3.48	1551.25		3.48	830		3.48	1781.25		3.48	1278.75		3.48	1316.25		3.48	1300		3.48	1175		3.48	1112.5		3.48	968.75		3.48	1065		3.48	1037.5		3.48	830		3.48	1301.25		3.48	1077.5		3.48	1412.5		3.48	1126.25		3.48	1102.5
3.5	1592.5		3.5	858.75		3.5	1670		3.5	1272.5		3.5	1268.75		3.5	1298.75		3.5	1155		3.5	1070		3.5	950		3.5	1036.25		3.5	1037.5		3.5	858.75		3.5	1310		3.5	1022.5		3.5	1468.75		3.5	1093.75		3.5	1121.25
3.52	1556.25		3.52	892.5		3.52	1716.25		3.52	1242.5		3.52	1158.75		3.52	1340		3.52	1161.25		3.52	1135		3.52	855		3.52	1028.75		3.52	1073.75		3.52	892.5		3.52	1317.5		3.52	1103.75		3.52	1411.25		3.52	1033.75		3.52	1087.5
3.54	1587.5		3.54	852.5		3.54	1796.25		3.54	1291.25		3.54	1253.75		3.54	1335		3.54	1120		3.54	1085		3.54	930		3.54	1001.25		3.54	1120		3.54	852.5		3.54	1278.75		3.54	992.5		3.54	1465		3.54	1075		3.54	1152.5
3.56	1615		3.56	862.5		3.56	1712.5		3.56	1241.25		3.56	1238.75		3.56	1317.5		3.56	1117.5		3.56	1098.75		3.56	935		3.56	971.25		3.56	1088.75		3.56	862.5		3.56	1302.5		3.56	1047.5		3.56	1363.75		3.56	1052.5		3.56	1183.75
3.58	1525		3.58	741.25		3.58	1665		3.58	1261.25		3.58	1140		3.58	1306.25		3.58	1128.75		3.58	1100		3.58	918.75		3.58	995		3.58	1026.25		3.58	741.25		3.58	1190		3.58	910		3.58	1468.75		3.58	1127.5		3.58	1081.25
3.6	1507.5		3.6	760		3.6	1706.25		3.6	1193.75		3.6	1220		3.6	1268.75		3.6	1082.5		3.6	1073.75		3.6	812.5		3.6	1003.75		3.6	1027.5		3.6	760		3.6	1206.25		3.6	1016.25		3.6	1417.5		3.6	1071.25		3.6	1107.5
3.62	1461.25		3.62	855		3.62	1656.25		3.62	1216.25		3.62	1237.5		3.62	1241.25		3.62	1081.25		3.62	1011.25		3.62	913.75		3.62	997.5		3.62	1041.25		3.62	855		3.62	1201.25		3.62	985		3.62	1398.75		3.62	1052.5		3.62	1118.75
3.64	1513.75		3.64	760		3.64	1626.25		3.64	1206.25		3.64	1212.5		3.64	1258.75		3.64	1101.25		3.64	1072.5		3.64	887.5		3.64	958.75		3.64	1048.75		3.64	760		3.64	1225		3.64	936.25		3.64	1397.5		3.64	1081.25		3.64	1103.75
3.66	1438.75		3.66	821.25		3.66	1622.5		3.66	1188.75		3.66	1202.5		3.66	1288.75		3.66	1115		3.66	1050		3.66	901.25		3.66	1023.75		3.66	1016.25		3.66	821.25		3.66	1242.5		3.66	980		3.66	1352.5		3.66	1071.25		3.66	1142.5
3.68	1437.5		3.68	780		3.68	1583.75		3.68	1202.5		3.68	1136.25		3.68	1297.5		3.68	1041.25		3.68	1017.5		3.68	893.75		3.68	933.75		3.68	1106.25		3.68	780		3.68	1178.75		3.68	977.5		3.68	1401.25		3.68	1061.25		3.68	1137.5
3.7	1406.25		3.7	842.5		3.7	1596.25		3.7	1131.25		3.7	1188.75		3.7	1171.25		3.7	1098.75		3.7	1015		3.7	908.75		3.7	968.75		3.7	1012.5		3.7	842.5		3.7	1255		3.7	1003.75		3.7	1405		3.7	1047.5		3.7	1110
3.72	1360		3.72	807.5		3.72	1642.5		3.72	1135		3.72	1098.75		3.72	1215		3.72	1026.25		3.72	986.25		3.72	896.25		3.72	896.25		3.72	948.75		3.72	807.5		3.72	1240		3.72	978.75		3.72	1363.75		3.72	1078.75		3.72	1071.25
3.74	1331.25		3.74	787.5		3.74	1502.5		3.74	1153.75		3.74	1115		3.74	1235		3.74	970		3.74	987.5		3.74	875		3.74	960		3.74	961.25		3.74	787.5		3.74	1197.5		3.74	997.5		3.74	1388.75		3.74	1053.75		3.74	1090
3.76	1371.25		3.76	748.75		3.76	1617.5		3.76	1148.75		3.76	1078.75		3.76	1187.5		3.76	1058.75		3.76	972.5		3.76	823.75		3.76	1020		3.76	992.5		3.76	748.75		3.76	1138.75		3.76	981.25		3.76	1350		3.76	1052.5		3.76	1032.5
3.78	1351.25		3.78	705		3.78	1496.25		3.78	1101.25		3.78	1093.75		3.78	1273.75		3.78	995		3.78	1031.25		3.78	862.5		3.78	906.25		3.78	968.75		3.78	705		3.78	1077.5		3.78	951.25		3.78	1317.5		3.78	965		3.78	1128.75
3.8	1302.5		3.8	773.75		3.8	1497.5		3.8	1198.75		3.8	1052.5		3.8	1177.5		3.8	998.75		3.8	992.5		3.8	872.5		3.8	927.5		3.8	951.25		3.8	773.75		3.8	1143.75		3.8	902.5		3.8	1391.25		3.8	963.75		3.8	1036.25
3.82	1345		3.82	775		3.82	1517.5		3.82	1111.25		3.82	1145		3.82	1193.75		3.82	1003.75		3.82	962.5		3.82	781.25		3.82	881.25		3.82	1030		3.82	775		3.82	1163.75		3.82	910		3.82	1332.5		3.82	983.75		3.82	1025
3.84	1291.25		3.84	746.25		3.84	1493.75		3.84	1133.75		3.84	1135		3.84	1158.75		3.84	1050		3.84	966.25		3.84	862.5		3.84	951.25		3.84	1007.5		3.84	746.25		3.84	1140		3.84	952.5		3.84	1326.25		3.84	1005		3.84	986.25
3.86	1293.75		3.86	732.5		3.86	1440		3.86	1100		3.86	1110		3.86	1063.75		3.86	971.25		3.86	940		3.86	806.25		3.86	956.25		3.86	985		3.86	732.5		3.86	1106.25		3.86	930		3.86	1305		3.86	1003.75		3.86	1091.25
3.88	1247.5		3.88	705		3.88	1512.5		3.88	1126.25		3.88	1100		3.88	1206.25		3.88	965		3.88	985		3.88	788.75		3.88	920		3.88	898.75		3.88	705		3.88	1111.25		3.88	878.75		3.88	1326.25		3.88	960		3.88	1138.75
3.9	1257.5		3.9	683.75		3.9	1441.25		3.9	1125		3.9	1065		3.9	1193.75		3.9	995		3.9	937.5		3.9	797.5		3.9	918.75		3.9	975		3.9	683.75		3.9	1110		3.9	957.5		3.9	1278.75		3.9	990		3.9	1085
3.92	1202.5		3.92	776.25		3.92	1425		3.92	1032.5		3.92	1003.75		3.92	1161.25		3.92	982.5		3.92	997.5		3.92	813.75		3.92	887.5		3.92	962.5		3.92	776.25		3.92	1148.75		3.92	858.75		3.92	1397.5		3.92	947.5		3.92	1060
3.94	1292.5		3.94	771.25		3.94	1422.5		3.94	1091.25		3.94	1042.5		3.94	1097.5		3.94	946.25		3.94	962.5		3.94	853.75		3.94	853.75		3.94	967.5		3.94	771.25		3.94	1133.75		3.94	945		3.94	1226.25		3.94	981.25		3.94	1100
3.96	1221.25		3.96	761.25		3.96	1317.5		3.96	1082.5		3.96	1087.5		3.96	1188.75		3.96	973.75		3.96	951.25		3.96	763.75		3.96	955		3.96	960		3.96	761.25		3.96	1095		3.96	865		3.96	1312.5		3.96	1037.5		3.96	1013.75
3.98	1198.75		3.98	696.25		3.98	1353.75		3.98	1081.25		3.98	1047.5		3.98	1115		3.98	922.5		3.98	882.5		3.98	860		3.98	881.25		3.98	930		3.98	696.25		3.98	1066.25		3.98	842.5		3.98	1278.75		3.98	956.25		3.98	1052.5
4	1226.25		4	725		4	1402.5		4	1036.25		4	1017.5		4	1116.25		4	976.25		4	937.5		4	786.25		4	877.5		4	940		4	725		4	1080		4	896.25		4	1302.5		4	1013.75		4	981.25
4.02	1150		4.02	701.25		4.02	1341.25		4.02	1015		4.02	1030		4.02	1098.75		4.02	902.5		4.02	833.75		4.02	756.25		4.02	882.5		4.02	931.25		4.02	701.25		4.02	1136.25		4.02	848.75		4.02	1270		4.02	970		4.02	1013.75
4.04	1178.75		4.04	722.5		4.04	1347.5		4.04	977.5		4.04	1022.5		4.04	1113.75		4.04	957.5		4.04	933.75		4.04	802.5		4.04	855		4.04	963.75		4.04	722.5		4.04	1153.75		4.04	951.25		4.04	1208.75		4.04	961.25		4.04	1053.75
4.06	1156.25		4.06	703.75		4.06	1371.25		4.06	1007.5		4.06	1070		4.06	1065		4.06	893.75		4.06	900		4.06	762.5		4.06	882.5		4.06	898.75		4.06	703.75		4.06	1051.25		4.06	856.25		4.06	1343.75		4.06	946.25		4.06	965
4.08	1143.75		4.08	695		4.08	1252.5		4.08	1016.25		4.08	1047.5		4.08	1062.5		4.08	891.25		4.08	895		4.08	758.75		4.08	865		4.08	912.5		4.08	695		4.08	1078.75		4.08	827.5		4.08	1336.25		4.08	952.5		4.08	1060
4.1	1133.75		4.1	681.25		4.1	1222.5		4.1	1041.25		4.1	1031.25		4.1	1015		4.1	877.5		4.1	891.25		4.1	775		4.1	876.25		4.1	915		4.1	681.25		4.1	1135		4.1	828.75		4.1	1245		4.1	985		4.1	1057.5
4.12	1108.75		4.12	697.5		4.12	1233.75		4.12	976.25		4.12	972.5		4.12	1055		4.12	933.75		4.12	828.75		4.12	716.25		4.12	816.25		4.12	887.5		4.12	697.5		4.12	1087.5		4.12	868.75		4.12	1185		4.12	962.5		4.12	976.25
4.14	1187.5		4.14	691.25		4.14	1267.5		4.14	970		4.14	960		4.14	1050		4.14	902.5		4.14	871.25		4.14	775		4.14	838.75		4.14	921.25		4.14	691.25		4.14	1151.25		4.14	888.75		4.14	1241.25		4.14	950		4.14	1027.5
4.16	1166.25		4.16	685		4.16	1285		4.16	967.5		4.16	978.75		4.16	1046.25		4.16	832.5		4.16	900		4.16	791.25		4.16	796.25		4.16	908.75		4.16	685		4.16	1022.5		4.16	876.25		4.16	1267.5		4.16	892.5		4.16	1015
4.18	1132.5		4.18	725		4.18	1260		4.18	1045		4.18	997.5		4.18	1028.75		4.18	917.5		4.18	851.25		4.18	742.5		4.18	820		4.18	933.75		4.18	725		4.18	1036.25		4.18	795		4.18	1276.25		4.18	956.25		4.18	1058.75
4.2	1087.5		4.2	652.5		4.2	1236.25		4.2	970		4.2	967.5		4.2	1035		4.2	865		4.2	828.75		4.2	710		4.2	867.5		4.2	900		4.2	652.5		4.2	1068.75		4.2	845		4.2	1262.5		4.2	912.5		4.2	1021.25
4.22	1043.75		4.22	662.5		4.22	1147.5		4.22	980		4.22	953.75		4.22	980		4.22	853.75		4.22	861.25		4.22	745		4.22	870		4.22	905		4.22	662.5		4.22	1012.5		4.22	822.5		4.22	1261.25		4.22	922.5		4.22	953.75
4.24	1038.75		4.24	683.75		4.24	1216.25		4.24	996.25		4.24	1040		4.24	996.25		4.24	877.5		4.24	790		4.24	721.25		4.24	848.75		4.24	855		4.24	683.75		4.24	1036.25		4.24	835		4.24	1208.75		4.24	953.75		4.24	1033.75
4.26	1043.75		4.26	608.75		4.26	1236.25		4.26	952.5		4.26	892.5		4.26	958.75		4.26	876.25		4.26	881.25		4.26	722.5		4.26	787.5		4.26	863.75		4.26	608.75		4.26	1073.75		4.26	835		4.26	1218.75		4.26	930		4.26	1076.25
4.28	935		4.28	697.5		4.28	1155		4.28	1013.75		4.28	1021.25		4.28	960		4.28	891.25		4.28	926.25		4.28	730		4.28	835		4.28	832.5		4.28	697.5		4.28	1062.5		4.28	856.25		4.28	1211.25		4.28	947.5		4.28	1033.75
4.3	993.75		4.3	661.25		4.3	1146.25		4.3	956.25		4.3	922.5		4.3	1043.75		4.3	863.75		4.3	872.5		4.3	735		4.3	835		4.3	923.75		4.3	661.25		4.3	1026.25		4.3	906.25		4.3	1200		4.3	977.5		4.3	1001.25
4.32	961.25		4.32	741.25		4.32	1161.25		4.32	956.25		4.32	937.5		4.32	1050		4.32	857.5		4.32	816.25		4.32	757.5		4.32	793.75		4.32	806.25		4.32	741.25		4.32	1093.75		4.32	847.5		4.32	1217.5		4.32	927.5		4.32	985
4.34	1056.25		4.34	658.75		4.34	1161.25		4.34	895		4.34	918.75		4.34	1020		4.34	856.25		4.34	841.25		4.34	662.5		4.34	760		4.34	901.25		4.34	658.75		4.34	990		4.34	858.75		4.34	1246.25		4.34	967.5		4.34	1043.75
4.36	1005		4.36	723.75		4.36	1115		4.36	942.5		4.36	906.25		4.36	1002.5		4.36	833.75		4.36	823.75		4.36	720		4.36	791.25		4.36	837.5		4.36	723.75		4.36	1087.5		4.36	848.75		4.36	1200		4.36	921.25		4.36	997.5
4.38	997.5		4.38	661.25		4.38	1170		4.38	943.75		4.38	948.75		4.38	986.25		4.38	793.75		4.38	822.5		4.38	666.25		4.38	806.25		4.38	892.5		4.38	661.25		4.38	1071.25		4.38	808.75		4.38	1263.75		4.38	950		4.38	1037.5
4.4	996.25		4.4	687.5		4.4	1146.25		4.4	948.75		4.4	923.75		4.4	963.75		4.4	770		4.4	863.75		4.4	700		4.4	780		4.4	841.25		4.4	687.5		4.4	1028.75		4.4	822.5		4.4	1176.25		4.4	962.5		4.4	991.25
4.42	986.25		4.42	700		4.42	1117.5		4.42	902.5		4.42	920		4.42	1036.25		4.42	852.5		4.42	800		4.42	727.5		4.42	796.25		4.42	872.5		4.42	700		4.42	1066.25		4.42	837.5		4.42	1180		4.42	901.25		4.42	1028.75
4.44	1037.5		4.44	627.5		4.44	1083.75		4.44	937.5		4.44	886.25		4.44	931.25		4.44	840		4.44	811.25		4.44	705		4.44	717.5		4.44	830		4.44	627.5		4.44	1043.75		4.44	800		4.44	1197.5		4.44	918.75		4.44	997.5
4.46	955		4.46	617.5		4.46	1128.75		4.46	887.5		4.46	943.75		4.46	956.25		4.46	806.25		4.46	786.25		4.46	666.25		4.46	757.5		4.46	876.25		4.46	617.5		4.46	1106.25		4.46	782.5		4.46	1171.25		4.46	880		4.46	952.5
4.48	965		4.48	645		4.48	1062.5		4.48	900		4.48	875		4.48	943.75		4.48	838.75		4.48	700		4.48	745		4.48	782.5		4.48	866.25		4.48	645		4.48	997.5		4.48	862.5		4.48	1198.75		4.48	901.25		4.48	1025
4.5	963.75		4.5	657.5		4.5	1046.25		4.5	842.5		4.5	911.25		4.5	1018.75		4.5	755		4.5	807.5		4.5	688.75		4.5	747.5		4.5	857.5		4.5	657.5		4.5	1062.5		4.5	763.75		4.5	1176.25		4.5	877.5		4.5	1006.25
4.52	928.75		4.52	667.5		4.52	1135		4.52	841.25		4.52	822.5		4.52	930		4.52	800		4.52	750		4.52	698.75		4.52	756.25		4.52	835		4.52	667.5		4.52	1015		4.52	845		4.52	1208.75		4.52	830		4.52	1015
4.54	912.5		4.54	666.25		4.54	1091.25		4.54	948.75		4.54	925		4.54	937.5		4.54	837.5		4.54	743.75		4.54	663.75		4.54	712.5		4.54	833.75		4.54	666.25		4.54	983.75		4.54	818.75		4.54	1181.25		4.54	933.75		4.54	1038.75
4.56	936.25		4.56	602.5		4.56	1086.25		4.56	952.5		4.56	860		4.56	931.25		4.56	750		4.56	761.25		4.56	686.25		4.56	768.75		4.56	832.5		4.56	602.5		4.56	983.75		4.56	788.75		4.56	1147.5		4.56	868.75		4.56	1026.25
4.58	926.25		4.58	631.25		4.58	1041.25		4.58	888.75		4.58	860		4.58	875		4.58	740		4.58	743.75		4.58	666.25		4.58	720		4.58	775		4.58	631.25		4.58	971.25		4.58	776.25		4.58	1167.5		4.58	912.5		4.58	963.75
4.6	907.5		4.6	641.25		4.6	1018.75		4.6	845		4.6	857.5		4.6	858.75		4.6	820		4.6	741.25		4.6	738.75		4.6	706.25		4.6	878.75		4.6	641.25		4.6	1010		4.6	745		4.6	1195		4.6	941.25		4.6	1000
4.62	913.75		4.62	606.25		4.62	1020		4.62	872.5		4.62	888.75		4.62	992.5		4.62	775		4.62	760		4.62	618.75		4.62	798.75		4.62	832.5		4.62	606.25		4.62	975		4.62	772.5		4.62	1185		4.62	962.5		4.62	930
4.64	890		4.64	630		4.64	1040		4.64	935		4.64	815		4.64	916.25		4.64	698.75		4.64	783.75		4.64	677.5		4.64	746.25		4.64	808.75		4.64	630		4.64	952.5		4.64	783.75		4.64	1136.25		4.64	877.5		4.64	961.25
4.66	918.75		4.66	656.25		4.66	1058.75		4.66	895		4.66	883.75		4.66	936.25		4.66	811.25		4.66	700		4.66	647.5		4.66	778.75		4.66	830		4.66	656.25		4.66	983.75		4.66	738.75		4.66	1180		4.66	886.25		4.66	950
4.68	886.25		4.68	603.75		4.68	1003.75		4.68	847.5		4.68	862.5		4.68	928.75		4.68	791.25		4.68	773.75		4.68	630		4.68	770		4.68	845		4.68	603.75		4.68	987.5		4.68	791.25		4.68	1232.5		4.68	885		4.68	1003.75
4.7	855		4.7	588.75		4.7	1011.25		4.7	840		4.7	880		4.7	970		4.7	755		4.7	708.75		4.7	697.5		4.7	783.75		4.7	831.25		4.7	588.75		4.7	987.5		4.7	825		4.7	1226.25		4.7	836.25		4.7	918.75
4.72	880		4.72	652.5		4.72	965		4.72	930		4.72	858.75		4.72	871.25		4.72	762.5		4.72	696.25		4.72	667.5		4.72	706.25		4.72	812.5		4.72	652.5		4.72	981.25		4.72	821.25		4.72	1205		4.72	893.75		4.72	977.5
4.74	852.5		4.74	628.75		4.74	1020		4.74	918.75		4.74	813.75		4.74	841.25		4.74	723.75		4.74	731.25		4.74	677.5		4.74	702.5		4.74	792.5		4.74	628.75		4.74	1037.5		4.74	776.25		4.74	1183.75		4.74	853.75		4.74	966.25
4.76	821.25		4.76	613.75		4.76	998.75		4.76	843.75		4.76	841.25		4.76	911.25		4.76	788.75		4.76	753.75		4.76	651.25		4.76	730		4.76	816.25		4.76	613.75		4.76	948.75		4.76	878.75		4.76	1132.5		4.76	847.5		4.76	902.5
4.78	862.5		4.78	621.25		4.78	971.25		4.78	847.5		4.78	900		4.78	897.5		4.78	675		4.78	745		4.78	683.75		4.78	727.5		4.78	766.25		4.78	621.25		4.78	926.25		4.78	790		4.78	1161.25		4.78	823.75		4.78	946.25
4.8	845		4.8	642.5		4.8	931.25		4.8	880		4.8	872.5		4.8	777.5		4.8	811.25		4.8	767.5		4.8	650		4.8	753.75		4.8	771.25		4.8	642.5		4.8	971.25		4.8	768.75		4.8	1202.5		4.8	883.75		4.8	940
4.82	827.5		4.82	623.75		4.82	937.5		4.82	861.25		4.82	847.5		4.82	930		4.82	776.25		4.82	713.75		4.82	657.5		4.82	715		4.82	831.25		4.82	623.75		4.82	995		4.82	755		4.82	1140		4.82	875		4.82	940
4.84	786.25		4.84	601.25		4.84	936.25		4.84	828.75		4.84	867.5		4.84	883.75		4.84	735		4.84	728.75		4.84	638.75		4.84	766.25		4.84	811.25		4.84	601.25		4.84	982.5		4.84	810		4.84	1186.25		4.84	882.5		4.84	927.5
4.86	830		4.86	618.75		4.86	878.75		4.86	836.25		4.86	867.5		4.86	931.25		4.86	692.5		4.86	698.75		4.86	698.75		4.86	757.5		4.86	826.25		4.86	618.75		4.86	936.25		4.86	813.75		4.86	1213.75		4.86	867.5		4.86	976.25
4.88	817.5		4.88	635		4.88	955		4.88	813.75		4.88	845		4.88	870		4.88	740		4.88	758.75		4.88	650		4.88	653.75		4.88	805		4.88	635		4.88	997.5		4.88	732.5		4.88	1191.25		4.88	901.25		4.88	945
4.9	841.25		4.9	647.5		4.9	942.5		4.9	881.25		4.9	896.25		4.9	861.25		4.9	758.75		4.9	711.25		4.9	651.25		4.9	722.5		4.9	802.5		4.9	647.5		4.9	982.5		4.9	791.25		4.9	1172.5		4.9	847.5		4.9	911.25
4.92	852.5		4.92	605		4.92	953.75		4.92	863.75		4.92	862.5		4.92	921.25		4.92	747.5		4.92	736.25		4.92	630		4.92	745		4.92	766.25		4.92	605		4.92	1016.25		4.92	775		4.92	1185		4.92	946.25		4.92	996.25
4.94	811.25		4.94	597.5		4.94	961.25		4.94	831.25		4.94	853.75		4.94	880		4.94	686.25		4.94	742.5		4.94	610		4.94	762.5		4.94	750		4.94	597.5		4.94	946.25		4.94	777.5		4.94	1095		4.94	937.5		4.94	972.5
4.96	801.25		4.96	631.25		4.96	901.25		4.96	868.75		4.96	890		4.96	901.25		4.96	693.75		4.96	760		4.96	615		4.96	698.75		4.96	805		4.96	631.25		4.96	972.5		4.96	818.75		4.96	1165		4.96	866.25		4.96	988.75
4.98	802.5		4.98	575		4.98	906.25		4.98	827.5		4.98	863.75		4.98	891.25		4.98	745		4.98	716.25		4.98	608.75		4.98	730		4.98	731.25		4.98	575		4.98	996.25		4.98	766.25		4.98	1178.75		4.98	882.5		4.98	937.5
5	852.5		5	562.5		5	838.75		5	811.25		5	830		5	850		5	745		5	742.5		5	645		5	705		5	803.75		5	562.5		5	951.25		5	700		5	1181.25		5	853.75		5	928.75
5.02	768.75		5.02	665		5.02	837.5		5.02	843.75		5.02	833.75		5.02	931.25		5.02	716.25		5.02	705		5.02	625		5.02	677.5		5.02	758.75		5.02	628.75		5.02	946.25		5.02	753.75		5.02	1125		5.02	907.5		5.02	965
5.04	785		5.04	682.5		5.04	886.25		5.04	852.5		5.04	872.5		5.04	838.75		5.04	700		5.04	696.25		5.04	627.5		5.04	738.75		5.04	817.5		5.04	592.5		5.04	955		5.04	815		5.04	1182.5		5.04	892.5		5.04	955
5.06	773.75		5.06	582.5		5.06	895		5.06	790		5.06	846.25		5.06	831.25		5.06	768.75		5.06	745		5.06	675		5.06	700		5.06	782.5		5.06	600		5.06	957.5		5.06	832.5		5.06	1195		5.06	868.75		5.06	970
5.08	747.5		5.08	630		5.08	866.25		5.08	793.75		5.08	807.5		5.08	885		5.08	722.5		5.08	742.5		5.08	625		5.08	686.25		5.08	818.75		5.08	592.5		5.08	982.5		5.08	783.75		5.08	1081.25		5.08	885		5.08	953.75
5.1	771.25		5.1	597.5		5.1	897.5		5.1	778.75		5.1	897.5		5.1	845		5.1	716.25		5.1	691.25		5.1	650		5.1	683.75		5.1	780		5.1	617.5		5.1	978.75		5.1	802.5		5.1	1188.75		5.1	850		5.1	983.75
5.12	758.75		5.12	583.75		5.12	862.5		5.12	795		5.12	817.5		5.12	872.5		5.12	762.5		5.12	751.25		5.12	668.75		5.12	710		5.12	798.75		5.12	596.25		5.12	978.75		5.12	771.25		5.12	1116.25		5.12	855		5.12	905
5.14	806.25		5.14	590		5.14	862.5		5.14	776.25		5.14	833.75		5.14	882.5		5.14	750		5.14	735		5.14	606.25		5.14	717.5		5.14	820		5.14	602.5		5.14	952.5		5.14	752.5		5.14	1230		5.14	793.75		5.14	942.5
5.16	722.5		5.16	553.75		5.16	885		5.16	808.75		5.16	833.75		5.16	858.75		5.16	723.75		5.16	758.75		5.16	621.25		5.16	725		5.16	797.5		5.16	597.5		5.16	930		5.16	753.75		5.16	1193.75		5.16	881.25		5.16	960
5.18	741.25		5.18	623.75		5.18	877.5		5.18	805		5.18	795		5.18	880		5.18	725		5.18	695		5.18	603.75		5.18	757.5		5.18	751.25		5.18	577.5		5.18	912.5		5.18	808.75		5.18	1141.25		5.18	910		5.18	1002.5
5.2	736.25		5.2	570		5.2	826.25		5.2	895		5.2	823.75		5.2	818.75		5.2	675		5.2	697.5		5.2	620		5.2	697.5		5.2	757.5		5.2	600		5.2	1046.25		5.2	750		5.2	1106.25		5.2	852.5		5.2	1002.5
5.22	745		5.22	597.5		5.22	800		5.22	863.75		5.22	822.5		5.22	853.75		5.22	728.75		5.22	715		5.22	620		5.22	708.75		5.22	750		5.22	646.25		5.22	978.75		5.22	798.75		5.22	1207.5		5.22	876.25		5.22	880
5.24	763.75		5.24	583.75		5.24	837.5		5.24	846.25		5.24	858.75		5.24	895		5.24	782.5		5.24	652.5		5.24	631.25		5.24	713.75		5.24	787.5		5.24	602.5		5.24	931.25		5.24	783.75		5.24	1123.75		5.24	893.75		5.24	1042.5
5.26	750		5.26	568.75		5.26	903.75		5.26	861.25		5.26	857.5		5.26	890		5.26	750		5.26	745		5.26	627.5		5.26	713.75		5.26	852.5		5.26	630		5.26	965		5.26	838.75		5.26	1112.5		5.26	903.75		5.26	1031.25
5.28	767.5		5.28	540		5.28	862.5		5.28	811.25		5.28	877.5		5.28	837.5		5.28	711.25		5.28	696.25		5.28	618.75		5.28	673.75		5.28	813.75		5.28	627.5		5.28	905		5.28	790		5.28	1240		5.28	892.5		5.28	975
5.3	742.5		5.3	581.25		5.3	801.25		5.3	882.5		5.3	853.75		5.3	867.5		5.3	772.5		5.3	706.25		5.3	702.5		5.3	743.75		5.3	808.75		5.3	631.25		5.3	901.25		5.3	800		5.3	1245		5.3	867.5		5.3	957.5
5.32	730		5.32	620		5.32	790		5.32	848.75		5.32	883.75		5.32	908.75		5.32	690		5.32	733.75		5.32	635		5.32	693.75		5.32	852.5		5.32	577.5		5.32	927.5		5.32	792.5		5.32	1218.75		5.32	856.25		5.32	993.75
5.34	762.5		5.34	531.25		5.34	828.75		5.34	822.5		5.34	847.5		5.34	866.25		5.34	747.5		5.34	733.75		5.34	661.25		5.34	770		5.34	807.5		5.34	635		5.34	1042.5		5.34	767.5		5.34	1188.75		5.34	863.75		5.34	955
5.36	712.5		5.36	530		5.36	818.75		5.36	827.5		5.36	857.5		5.36	843.75		5.36	761.25		5.36	697.5		5.36	627.5		5.36	687.5		5.36	803.75		5.36	631.25		5.36	996.25		5.36	816.25		5.36	1186.25		5.36	891.25		5.36	991.25
5.38	770		5.38	530		5.38	786.25		5.38	820		5.38	923.75		5.38	826.25		5.38	703.75		5.38	727.5		5.38	650		5.38	693.75		5.38	802.5		5.38	611.25		5.38	947.5		5.38	756.25		5.38	1203.75		5.38	930		5.38	992.5
5.4	671.25		5.4	563.75		5.4	853.75		5.4	832.5		5.4	891.25		5.4	820		5.4	725		5.4	688.75		5.4	640		5.4	751.25		5.4	815		5.4	621.25		5.4	1011.25		5.4	791.25		5.4	1198.75		5.4	913.75		5.4	953.75
5.42	657.5		5.42	601.25		5.42	817.5		5.42	817.5		5.42	883.75		5.42	873.75		5.42	703.75		5.42	710		5.42	640		5.42	817.5		5.42	776.25		5.42	640		5.42	1071.25		5.42	796.25		5.42	1248.75		5.42	905		5.42	1005
5.44	737.5		5.44	561.25		5.44	792.5		5.44	807.5		5.44	937.5		5.44	906.25		5.44	743.75		5.44	738.75		5.44	641.25		5.44	747.5		5.44	850		5.44	581.25		5.44	992.5		5.44	811.25		5.44	1203.75		5.44	908.75		5.44	1017.5
5.46	732.5		5.46	606.25		5.46	810		5.46	865		5.46	863.75		5.46	848.75		5.46	718.75		5.46	701.25		5.46	647.5		5.46	687.5		5.46	805		5.46	607.5		5.46	1011.25		5.46	793.75		5.46	1186.25		5.46	850		5.46	1015
5.48	738.75		5.48	562.5		5.48	818.75		5.48	841.25		5.48	893.75		5.48	845		5.48	718.75		5.48	707.5		5.48	653.75		5.48	753.75		5.48	805		5.48	661.25		5.48	1016.25		5.48	788.75		5.48	1202.5		5.48	912.5		5.48	970
5.5	716.25		5.5	556.25		5.5	850		5.5	818.75		5.5	887.5		5.5	905		5.5	738.75		5.5	715		5.5	680		5.5	777.5		5.5	846.25		5.5	630		5.5	977.5		5.5	771.25		5.5	1221.25		5.5	880		5.5	998.75
5.52	688.75		5.52	610		5.52	847.5		5.52	806.25		5.52	956.25		5.52	930		5.52	772.5		5.52	711.25		5.52	670		5.52	720		5.52	861.25		5.52	622.5		5.52	995		5.52	767.5		5.52	1138.75		5.52	845		5.52	946.25
5.54	695		5.54	595		5.54	818.75		5.54	853.75		5.54	867.5		5.54	908.75		5.54	696.25		5.54	751.25		5.54	686.25		5.54	783.75		5.54	782.5		5.54	628.75		5.54	1000		5.54	738.75		5.54	1252.5		5.54	882.5		5.54	1048.75
5.56	661.25		5.56	541.25		5.56	813.75		5.56	853.75		5.56	873.75		5.56	897.5		5.56	757.5		5.56	728.75		5.56	705		5.56	768.75		5.56	822.5		5.56	627.5		5.56	1068.75		5.56	800		5.56	1242.5		5.56	947.5		5.56	961.25
5.58	751.25		5.58	578.75		5.58	802.5		5.58	828.75		5.58	892.5		5.58	862.5		5.58	768.75		5.58	745		5.58	677.5		5.58	712.5		5.58	870		5.58	682.5		5.58	1028.75		5.58	813.75		5.58	1232.5		5.58	943.75		5.58	1008.75
5.6	733.75		5.6	536.25		5.6	826.25		5.6	908.75		5.6	962.5		5.6	897.5		5.6	791.25		5.6	771.25		5.6	681.25		5.6	766.25		5.6	878.75		5.6	632.5		5.6	1015		5.6	836.25		5.6	1232.5		5.6	941.25		5.6	971.25
5.62	680		5.62	563.75		5.62	805		5.62	925		5.62	1007.5		5.62	981.25		5.62	832.5		5.62	763.75		5.62	683.75		5.62	722.5		5.62	813.75		5.62	665		5.62	1098.75		5.62	793.75		5.62	1266.25		5.62	927.5		5.62	1006.25
5.64	658.75		5.64	553.75		5.64	818.75		5.64	928.75		5.64	938.75		5.64	931.25		5.64	752.5		5.64	781.25		5.64	725		5.64	786.25		5.64	875		5.64	613.75		5.64	996.25		5.64	841.25		5.64	1251.25		5.64	918.75		5.64	1013.75
5.66	768.75		5.66	556.25		5.66	847.5		5.66	928.75		5.66	935		5.66	898.75		5.66	723.75		5.66	768.75		5.66	733.75		5.66	721.25		5.66	798.75		5.66	663.75		5.66	992.5		5.66	810		5.66	1236.25		5.66	901.25		5.66	1061.25
5.68	675		5.68	572.5		5.68	841.25		5.68	923.75		5.68	957.5		5.68	961.25		5.68	800		5.68	741.25		5.68	758.75		5.68	780		5.68	877.5		5.68	615		5.68	1098.75		5.68	842.5		5.68	1168.75		5.68	946.25		5.68	1038.75
5.7	712.5		5.7	595		5.7	818.75		5.7	950		5.7	965		5.7	996.25		5.7	810		5.7	771.25		5.7	730		5.7	806.25		5.7	907.5		5.7	663.75		5.7	1071.25		5.7	843.75		5.7	1283.75		5.7	922.5		5.7	1057.5
5.72	761.25		5.72	633.75		5.72	821.25		5.72	987.5		5.72	985		5.72	1002.5		5.72	820		5.72	780		5.72	696.25		5.72	755		5.72	907.5		5.72	702.5		5.72	1015		5.72	865		5.72	1265		5.72	918.75		5.72	1013.75
5.74	706.25		5.74	636.25		5.74	830		5.74	890		5.74	987.5		5.74	1026.25		5.74	757.5		5.74	805		5.74	733.75		5.74	802.5		5.74	816.25		5.74	692.5		5.74	1138.75		5.74	880		5.74	1292.5		5.74	901.25		5.74	1072.5
5.76	665		5.76	576.25		5.76	775		5.76	953.75		5.76	1066.25		5.76	1035		5.76	850		5.76	873.75		5.76	753.75		5.76	771.25		5.76	868.75		5.76	708.75		5.76	1045		5.76	831.25		5.76	1288.75		5.76	937.5		5.76	1031.25
5.78	683.75		5.78	623.75		5.78	887.5		5.78	970		5.78	1078.75		5.78	1126.25		5.78	858.75		5.78	807.5		5.78	762.5		5.78	758.75		5.78	838.75		5.78	641.25		5.78	1058.75		5.78	871.25		5.78	1271.25		5.78	888.75		5.78	1060
5.8	725		5.8	582.5		5.8	855		5.8	1020		5.8	1013.75		5.8	1001.25		5.8	896.25		5.8	818.75		5.8	761.25		5.8	753.75		5.8	881.25		5.8	670		5.8	1112.5		5.8	826.25		5.8	1272.5		5.8	966.25		5.8	1063.75
5.82	726.25		5.82	573.75		5.82	833.75		5.82	1038.75		5.82	1058.75		5.82	1066.25		5.82	897.5		5.82	876.25		5.82	742.5		5.82	835		5.82	912.5		5.82	740		5.82	1076.25		5.82	880		5.82	1292.5		5.82	966.25		5.82	1087.5
5.84	703.75		5.84	657.5		5.84	827.5		5.84	1017.5		5.84	1090		5.84	1066.25		5.84	858.75		5.84	887.5		5.84	731.25		5.84	826.25		5.84	920		5.84	680		5.84	1137.5		5.84	952.5		5.84	1346.25		5.84	996.25		5.84	1110
5.86	755		5.86	593.75		5.86	873.75		5.86	1103.75		5.86	1120		5.86	1133.75		5.86	875		5.86	908.75		5.86	817.5		5.86	837.5		5.86	927.5		5.86	707.5		5.86	1165		5.86	850		5.86	1347.5		5.86	963.75		5.86	1088.75
5.88	761.25		5.88	621.25		5.88	855		5.88	1030		5.88	1171.25		5.88	1098.75		5.88	886.25		5.88	931.25		5.88	800		5.88	836.25		5.88	912.5		5.88	708.75		5.88	1101.25		5.88	933.75		5.88	1426.25		5.88	983.75		5.88	1116.25
5.9	675		5.9	602.5		5.9	905		5.9	1066.25		5.9	1211.25		5.9	1095		5.9	885		5.9	938.75		5.9	748.75		5.9	905		5.9	1061.25		5.9	711.25		5.9	1151.25		5.9	918.75		5.9	1352.5		5.9	995		5.9	1093.75
5.92	753.75		5.92	647.5		5.92	880		5.92	1087.5		5.92	1063.75		5.92	1231.25		5.92	983.75		5.92	976.25		5.92	900		5.92	846.25		5.92	991.25		5.92	782.5		5.92	1202.5		5.92	978.75		5.92	1310		5.92	986.25		5.92	1121.25
5.94	691.25		5.94	681.25		5.94	886.25		5.94	1163.75		5.94	1226.25		5.94	1203.75		5.94	1022.5		5.94	941.25		5.94	855		5.94	821.25		5.94	986.25		5.94	736.25		5.94	1186.25		5.94	960		5.94	1365		5.94	995		5.94	1197.5
5.96	735		5.96	655		5.96	913.75		5.96	1148.75		5.96	1215		5.96	1257.5		5.96	1055		5.96	961.25		5.96	845		5.96	923.75		5.96	1040		5.96	725		5.96	1201.25		5.96	971.25		5.96	1460		5.96	1005		5.96	1226.25
5.98	777.5		5.98	701.25		5.98	943.75		5.98	1226.25		5.98	1286.25		5.98	1321.25		5.98	1073.75		5.98	966.25		5.98	881.25		5.98	967.5		5.98	1020		5.98	771.25		5.98	1208.75		5.98	925		5.98	1463.75		5.98	1015		5.98	1237.5
6	740		6	622.5		6	922.5		6	1238.75		6	1266.25		6	1337.5		6	1061.25		6	1068.75		6	868.75		6	931.25		6	1081.25		6	786.25		6	1275		6	958.75		6	1430		6	1085		6	1222.5
6.02	788.75		6.02	660		6.02	1006.25		6.02	1257.5		6.02	1315		6.02	1323.75		6.02	1086.25		6.02	996.25		6.02	942.5		6.02	962.5		6.02	1036.25		6.02	815		6.02	1243.75		6.02	1065		6.02	1520		6.02	1046.25		6.02	1207.5
6.04	836.25		6.04	698.75		6.04	1010		6.04	1321.25		6.04	1365		6.04	1366.25		6.04	1067.5		6.04	1043.75		6.04	1058.75		6.04	966.25		6.04	1101.25		6.04	788.75		6.04	1241.25		6.04	1006.25		6.04	1545		6.04	1020		6.04	1296.25
6.06	836.25		6.06	737.5		6.06	1017.5		6.06	1332.5		6.06	1385		6.06	1410		6.06	1112.5		6.06	1067.5		6.06	976.25		6.06	983.75		6.06	1102.5		6.06	817.5		6.06	1368.75		6.06	1005		6.06	1507.5		6.06	1100		6.06	1285
6.08	855		6.08	727.5		6.08	1075		6.08	1365		6.08	1477.5		6.08	1447.5		6.08	1158.75		6.08	1111.25		6.08	986.25		6.08	1062.5		6.08	1141.25		6.08	798.75		6.08	1326.25		6.08	1021.25		6.08	1487.5		6.08	1078.75		6.08	1292.5
6.1	846.25		6.1	743.75		6.1	1055		6.1	1397.5		6.1	1510		6.1	1455		6.1	1176.25		6.1	1201.25		6.1	950		6.1	1080		6.1	1188.75		6.1	845		6.1	1407.5		6.1	1072.5		6.1	1668.75		6.1	1151.25		6.1	1340
6.12	870		6.12	770		6.12	1090		6.12	1477.5		6.12	1500		6.12	1575		6.12	1235		6.12	1198.75		6.12	1007.5		6.12	1088.75		6.12	1216.25		6.12	840		6.12	1376.25		6.12	1071.25		6.12	1571.25		6.12	1163.75		6.12	1312.5
6.14	903.75		6.14	750		6.14	1128.75		6.14	1530		6.14	1578.75		6.14	1480		6.14	1308.75		6.14	1172.5		6.14	1082.5		6.14	1062.5		6.14	1223.75		6.14	847.5		6.14	1432.5		6.14	1042.5		6.14	1645		6.14	1176.25		6.14	1407.5
6.16	923.75		6.16	787.5		6.16	1126.25		6.16	1537.5		6.16	1557.5		6.16	1551.25		6.16	1303.75		6.16	1196.25		6.16	1160		6.16	1055		6.16	1216.25		6.16	885		6.16	1485		6.16	1100		6.16	1677.5		6.16	1152.5		6.16	1385
6.18	922.5		6.18	846.25		6.18	1148.75		6.18	1536.25		6.18	1626.25		6.18	1612.5		6.18	1236.25		6.18	1193.75		6.18	1120		6.18	1073.75		6.18	1277.5		6.18	896.25		6.18	1491.25		6.18	1082.5		6.18	1711.25		6.18	1150		6.18	1495
6.2	908.75		6.2	810		6.2	1095		6.2	1560		6.2	1705		6.2	1625		6.2	1293.75		6.2	1220		6.2	1116.25		6.2	1020		6.2	1282.5		6.2	886.25		6.2	1505		6.2	1082.5		6.2	1708.75		6.2	1158.75		6.2	1406.25
6.22	917.5		6.22	838.75		6.22	1151.25		6.22	1535		6.22	1641.25		6.22	1585		6.22	1277.5		6.22	1238.75		6.22	1111.25		6.22	1100		6.22	1253.75		6.22	862.5		6.22	1556.25		6.22	1170		6.22	1741.25		6.22	1151.25		6.22	1308.75
6.24	908.75		6.24	818.75		6.24	1143.75		6.24	1511.25		6.24	1621.25		6.24	1456.25		6.24	1253.75		6.24	1266.25		6.24	1100		6.24	1112.5		6.24	1197.5		6.24	902.5		6.24	1428.75		6.24	1122.5		6.24	1715		6.24	1212.5		6.24	1312.5
6.26	911.25		6.26	755		6.26	1077.5		6.26	1406.25		6.26	1496.25		6.26	1320		6.26	1200		6.26	1177.5		6.26	1050		6.26	1071.25		6.26	1120		6.26	848.75		6.26	1400		6.26	1196.25		6.26	1801.25		6.26	1241.25		6.26	1281.25
6.28	882.5		6.28	767.5		6.28	1043.75		6.28	1348.75		6.28	1437.5		6.28	1358.75		6.28	1122.5		6.28	1220		6.28	1031.25		6.28	1011.25		6.28	1068.75		6.28	843.75		6.28	1447.5		6.28	1117.5		6.28	1611.25		6.28	1251.25		6.28	1228.75
6.3	813.75		6.3	732.5		6.3	1018.75		6.3	1321.25		6.3	1360		6.3	1277.5		6.3	1226.25		6.3	1178.75		6.3	967.5		6.3	1016.25		6.3	1126.25		6.3	843.75		6.3	1436.25		6.3	1115		6.3	1656.25		6.3	1227.5		6.3	1297.5
6.32	791.25		6.32	741.25		6.32	997.5		6.32	1205		6.32	1323.75		6.32	1266.25		6.32	1127.5		6.32	1092.5		6.32	991.25		6.32	997.5		6.32	1088.75		6.32	803.75		6.32	1317.5		6.32	1041.25		6.32	1647.5		6.32	1210		6.32	1226.25
6.34	865		6.34	665		6.34	980		6.34	1207.5		6.34	1352.5		6.34	1206.25		6.34	1016.25		6.34	997.5		6.34	895		6.34	918.75		6.34	1002.5		6.34	785		6.34	1210		6.34	1052.5		6.34	1608.75		6.34	1218.75		6.34	1231.25
6.36	771.25		6.36	685		6.36	871.25		6.36	1142.5		6.36	1282.5		6.36	1141.25		6.36	955		6.36	908.75		6.36	853.75		6.36	888.75		6.36	998.75		6.36	833.75		6.36	1265		6.36	1028.75		6.36	1600		6.36	1157.5		6.36	1151.25
6.38	741.25		6.38	686.25		6.38	848.75		6.38	1121.25		6.38	1125		6.38	1173.75		6.38	918.75		6.38	982.5		6.38	837.5		6.38	902.5		6.38	1046.25		6.38	808.75		6.38	1306.25		6.38	1028.75		6.38	1552.5		6.38	1131.25		6.38	1161.25
6.4	672.5		6.4	670		6.4	878.75		6.4	1161.25		6.4	1207.5		6.4	1135		6.4	988.75		6.4	871.25		6.4	850		6.4	897.5		6.4	987.5		6.4	725		6.4	1263.75		6.4	992.5		6.4	1556.25		6.4	1196.25		6.4	1175
6.42	670		6.42	638.75		6.42	926.25		6.42	1130		6.42	1175		6.42	1131.25		6.42	918.75		6.42	897.5		6.42	872.5		6.42	846.25		6.42	1031.25		6.42	760		6.42	1208.75		6.42	966.25		6.42	1563.75		6.42	1140		6.42	1176.25
6.44	670		6.44	585		6.44	896.25		6.44	1056.25		6.44	1195		6.44	1055		6.44	881.25		6.44	863.75		6.44	787.5		6.44	826.25		6.44	1005		6.44	720		6.44	1208.75		6.44	922.5		6.44	1517.5		6.44	1137.5		6.44	1191.25
6.46	637.5		6.46	582.5		6.46	807.5		6.46	1022.5		6.46	1091.25		6.46	1153.75		6.46	916.25		6.46	875		6.46	806.25		6.46	897.5		6.46	1000		6.46	698.75		6.46	1173.75		6.46	945		6.46	1523.75		6.46	1057.5		6.46	1231.25
6.48	625		6.48	586.25		6.48	741.25		6.48	1057.5		6.48	1068.75		6.48	1007.5		6.48	857.5		6.48	836.25		6.48	821.25		6.48	830		6.48	956.25		6.48	773.75		6.48	1205		6.48	933.75		6.48	1548.75		6.48	1067.5		6.48	1098.75
6.5	653.75		6.5	575		6.5	832.5		6.5	1065		6.5	1101.25		6.5	1107.5		6.5	876.25		6.5	850		6.5	801.25		6.5	816.25		6.5	952.5		6.5	723.75		6.5	1168.75		6.5	938.75		6.5	1468.75		6.5	1080		6.5	1163.75
6.52	638.75		6.52	577.5		6.52	763.75		6.52	1016.25		6.52	1067.5		6.52	1066.25		6.52	862.5		6.52	832.5		6.52	775		6.52	865		6.52	962.5		6.52	680		6.52	1160		6.52	933.75		6.52	1600		6.52	1120		6.52	1206.25
6.54	613.75		6.54	613.75		6.54	780		6.54	997.5		6.54	1087.5		6.54	1006.25		6.54	782.5		6.54	840		6.54	781.25		6.54	826.25		6.54	946.25		6.54	723.75		6.54	1200		6.54	926.25		6.54	1545		6.54	1096.25		6.54	1095
6.56	636.25		6.56	545		6.56	742.5		6.56	1007.5		6.56	1052.5		6.56	1010		6.56	838.75		6.56	821.25		6.56	786.25		6.56	816.25		6.56	940		6.56	781.25		6.56	1157.5		6.56	927.5		6.56	1478.75		6.56	1087.5		6.56	1205
6.58	595		6.58	571.25		6.58	800		6.58	972.5		6.58	1032.5		6.58	926.25		6.58	810		6.58	836.25		6.58	838.75		6.58	802.5		6.58	971.25		6.58	737.5		6.58	1137.5		6.58	982.5		6.58	1481.25		6.58	1116.25		6.58	1140
6.6	706.25		6.6	567.5		6.6	745		6.6	968.75		6.6	992.5		6.6	913.75		6.6	798.75		6.6	836.25		6.6	732.5		6.6	881.25		6.6	936.25		6.6	742.5		6.6	1196.25		6.6	1020		6.6	1505		6.6	1136.25		6.6	1136.25
6.62	651.25		6.62	575		6.62	723.75		6.62	1000		6.62	1018.75		6.62	963.75		6.62	777.5		6.62	777.5		6.62	785		6.62	836.25		6.62	996.25		6.62	693.75		6.62	1190		6.62	937.5		6.62	1425		6.62	1110		6.62	1122.5
6.64	685		6.64	557.5		6.64	696.25		6.64	938.75		6.64	1001.25		6.64	1006.25		6.64	702.5		6.64	806.25		6.64	770		6.64	811.25		6.64	923.75		6.64	785		6.64	1163.75		6.64	976.25		6.64	1436.25		6.64	1147.5		6.64	1152.5
6.66	615		6.66	547.5		6.66	841.25		6.66	1030		6.66	1062.5		6.66	982.5		6.66	773.75		6.66	803.75		6.66	732.5		6.66	817.5		6.66	913.75		6.66	723.75		6.66	1177.5		6.66	918.75		6.66	1476.25		6.66	1106.25		6.66	1106.25
6.68	627.5		6.68	581.25		6.68	716.25		6.68	992.5		6.68	1026.25		6.68	960		6.68	797.5		6.68	810		6.68	800		6.68	806.25		6.68	952.5		6.68	741.25		6.68	1142.5		6.68	886.25		6.68	1421.25		6.68	1067.5		6.68	1093.75
6.7	605		6.7	600		6.7	748.75		6.7	1048.75		6.7	993.75		6.7	930		6.7	770		6.7	812.5		6.7	747.5		6.7	802.5		6.7	955		6.7	771.25		6.7	1137.5		6.7	886.25		6.7	1440		6.7	1157.5		6.7	1163.75
6.72	593.75		6.72	560		6.72	760		6.72	977.5		6.72	1018.75		6.72	1012.5		6.72	807.5		6.72	783.75		6.72	720		6.72	800		6.72	937.5		6.72	725		6.72	1156.25		6.72	918.75		6.72	1483.75		6.72	1073.75		6.72	1142.5
6.74	621.25		6.74	571.25		6.74	763.75		6.74	977.5		6.74	987.5		6.74	953.75		6.74	770		6.74	740		6.74	726.25		6.74	818.75		6.74	953.75		6.74	743.75		6.74	1172.5		6.74	910		6.74	1472.5		6.74	1173.75		6.74	1078.75
6.76	627.5		6.76	597.5		6.76	763.75		6.76	986.25		6.76	1058.75		6.76	982.5		6.76	785		6.76	815		6.76	723.75		6.76	790		6.76	992.5		6.76	697.5		6.76	1187.5		6.76	1013.75		6.76	1481.25		6.76	1141.25		6.76	1036.25
6.78	620		6.78	562.5		6.78	805		6.78	1001.25		6.78	1002.5		6.78	1035		6.78	827.5		6.78	790		6.78	728.75		6.78	778.75		6.78	930		6.78	698.75		6.78	1222.5		6.78	926.25		6.78	1466.25		6.78	1150		6.78	1208.75
6.8	643.75		6.8	588.75		6.8	793.75		6.8	998.75		6.8	1021.25		6.8	951.25		6.8	836.25		6.8	816.25		6.8	782.5		6.8	785		6.8	960		6.8	696.25		6.8	1151.25		6.8	995		6.8	1511.25		6.8	1130		6.8	1165
6.82	606.25		6.82	567.5		6.82	721.25		6.82	967.5		6.82	1063.75		6.82	951.25		6.82	762.5		6.82	763.75		6.82	723.75		6.82	801.25		6.82	892.5		6.82	755		6.82	1146.25		6.82	917.5		6.82	1481.25		6.82	1105		6.82	1047.5
6.84	613.75		6.84	560		6.84	743.75		6.84	925		6.84	1060		6.84	1017.5		6.84	818.75		6.84	788.75		6.84	728.75		6.84	801.25		6.84	966.25		6.84	757.5		6.84	1218.75		6.84	933.75		6.84	1487.5		6.84	1118.75		6.84	1135
6.86	640		6.86	550		6.86	743.75		6.86	962.5		6.86	1051.25		6.86	967.5		6.86	797.5		6.86	741.25		6.86	745		6.86	790		6.86	1018.75		6.86	675		6.86	1158.75		6.86	990		6.86	1412.5		6.86	1091.25		6.86	1038.75
6.88	633.75		6.88	541.25		6.88	780		6.88	972.5		6.88	983.75		6.88	981.25		6.88	811.25		6.88	812.5		6.88	761.25		6.88	802.5		6.88	963.75		6.88	707.5		6.88	1146.25		6.88	952.5		6.88	1415		6.88	1131.25		6.88	1161.25
6.9	600		6.9	602.5		6.9	762.5		6.9	956.25		6.9	996.25		6.9	1037.5		6.9	771.25		6.9	792.5		6.9	747.5		6.9	775		6.9	983.75		6.9	706.25		6.9	1176.25		6.9	977.5		6.9	1441.25		6.9	1113.75		6.9	1102.5
6.92	637.5		6.92	535		6.92	793.75		6.92	1017.5		6.92	1055		6.92	1012.5		6.92	728.75		6.92	752.5		6.92	727.5		6.92	840		6.92	953.75		6.92	673.75		6.92	1146.25		6.92	967.5		6.92	1498.75		6.92	1090		6.92	1138.75
6.94	641.25		6.94	582.5		6.94	743.75		6.94	958.75		6.94	1013.75		6.94	996.25		6.94	807.5		6.94	773.75		6.94	796.25		6.94	790		6.94	967.5		6.94	777.5		6.94	1102.5		6.94	968.75		6.94	1402.5		6.94	1128.75		6.94	1066.25
6.96	646.25		6.96	597.5		6.96	808.75		6.96	973.75		6.96	1026.25		6.96	1005		6.96	865		6.96	758.75		6.96	776.25		6.96	801.25		6.96	990		6.96	720		6.96	1128.75		6.96	923.75		6.96	1458.75		6.96	1081.25		6.96	1082.5
6.98	590		6.98	566.25		6.98	761.25		6.98	982.5		6.98	966.25		6.98	997.5		6.98	748.75		6.98	762.5		6.98	780		6.98	830		6.98	945		6.98	686.25		6.98	1213.75		6.98	950		6.98	1467.5		6.98	1078.75		6.98	1088.75
7	660		7	597.5		7	797.5		7	1017.5		7	1085		7	1005		7	770		7	766.25		7	746.25		7	791.25		7	937.5		7	712.5		7	1202.5		7	925		7	1327.5		7	1130		7	1053.75
7.02	648.75		7.02	620		7.02	738.75		7.02	991.25		7.02	1072.5		7.02	980		7.02	828.75		7.02	748.75		7.02	770		7.02	825		7.02	943.75		7.02	740		7.02	1188.75		7.02	943.75		7.02	1425		7.02	1125		7.02	1168.75
7.04	626.25		7.04	568.75		7.04	753.75		7.04	1042.5		7.04	1087.5		7.04	971.25		7.04	746.25		7.04	790		7.04	712.5		7.04	741.25		7.04	915		7.04	742.5		7.04	1105		7.04	950		7.04	1400		7.04	1098.75		7.04	1052.5
7.06	658.75		7.06	591.25		7.06	758.75		7.06	1037.5		7.06	1073.75		7.06	1045		7.06	778.75		7.06	786.25		7.06	765		7.06	778.75		7.06	955		7.06	696.25		7.06	1187.5		7.06	951.25		7.06	1465		7.06	1190		7.06	1075
7.08	663.75		7.08	568.75		7.08	767.5		7.08	1000		7.08	1112.5		7.08	1033.75		7.08	826.25		7.08	832.5		7.08	751.25		7.08	763.75		7.08	903.75		7.08	706.25		7.08	1116.25		7.08	955		7.08	1458.75		7.08	1131.25		7.08	1073.75
7.1	641.25		7.1	553.75		7.1	741.25		7.1	943.75		7.1	1017.5		7.1	1018.75		7.1	806.25		7.1	818.75		7.1	733.75		7.1	828.75		7.1	951.25		7.1	675		7.1	1192.5		7.1	985		7.1	1598.75		7.1	1118.75		7.1	1105
7.12	680		7.12	560		7.12	840		7.12	987.5		7.12	1088.75		7.12	1043.75		7.12	840		7.12	787.5		7.12	790		7.12	841.25		7.12	965		7.12	662.5		7.12	1117.5		7.12	932.5		7.12	1406.25		7.12	1101.25		7.12	1128.75
7.14	605		7.14	615		7.14	842.5		7.14	986.25		7.14	1090		7.14	1011.25		7.14	833.75		7.14	761.25		7.14	767.5		7.14	796.25		7.14	945		7.14	715		7.14	1192.5		7.14	978.75		7.14	1397.5		7.14	1110		7.14	1090
7.16	676.25		7.16	618.75		7.16	841.25		7.16	1032.5		7.16	1066.25		7.16	1105		7.16	851.25		7.16	800		7.16	771.25		7.16	795		7.16	900		7.16	663.75		7.16	1135		7.16	967.5		7.16	1442.5		7.16	1157.5		7.16	1055
7.18	686.25		7.18	620		7.18	842.5		7.18	1010		7.18	1090		7.18	1015		7.18	856.25		7.18	815		7.18	826.25		7.18	783.75		7.18	877.5		7.18	740		7.18	1191.25		7.18	926.25		7.18	1495		7.18	1095		7.18	1113.75
7.2	691.25		7.2	596.25		7.2	778.75		7.2	975		7.2	1085		7.2	1050		7.2	823.75		7.2	796.25		7.2	798.75		7.2	802.5		7.2	975		7.2	726.25		7.2	1105		7.2	940		7.2	1436.25		7.2	1141.25		7.2	1086.25
7.22	736.25		7.22	607.5		7.22	788.75		7.22	1008.75		7.22	1061.25		7.22	1027.5		7.22	802.5		7.22	730		7.22	778.75		7.22	842.5		7.22	900		7.22	677.5		7.22	1121.25		7.22	987.5		7.22	1471.25		7.22	1153.75		7.22	1056.25
7.24	648.75		7.24	675		7.24	850		7.24	1092.5		7.24	1031.25		7.24	1017.5		7.24	878.75		7.24	803.75		7.24	818.75		7.24	797.5		7.24	916.25		7.24	712.5		7.24	1091.25		7.24	941.25		7.24	1366.25		7.24	1101.25		7.24	1058.75
7.26	756.25		7.26	663.75		7.26	812.5		7.26	1030		7.26	1133.75		7.26	1018.75		7.26	798.75		7.26	773.75		7.26	735		7.26	786.25		7.26	902.5		7.26	685		7.26	1055		7.26	973.75		7.26	1431.25		7.26	1127.5		7.26	1032.5
7.28	690		7.28	673.75		7.28	888.75		7.28	1110		7.28	1061.25		7.28	1056.25		7.28	811.25		7.28	851.25		7.28	766.25		7.28	851.25		7.28	901.25		7.28	725		7.28	1130		7.28	952.5		7.28	1463.75		7.28	1115		7.28	1108.75
7.3	742.5		7.3	590		7.3	886.25		7.3	1015		7.3	1072.5		7.3	977.5		7.3	811.25		7.3	800		7.3	792.5		7.3	838.75		7.3	957.5		7.3	738.75		7.3	1072.5		7.3	971.25		7.3	1387.5		7.3	1067.5		7.3	1096.25
7.32	816.25		7.32	637.5		7.32	836.25		7.32	1032.5		7.32	1083.75		7.32	1006.25		7.32	842.5		7.32	763.75		7.32	757.5		7.32	777.5		7.32	961.25		7.32	627.5		7.32	1108.75		7.32	977.5		7.32	1382.5		7.32	1045		7.32	1111.25
7.34	768.75		7.34	650		7.34	936.25		7.34	1061.25		7.34	1136.25		7.34	1042.5		7.34	825		7.34	773.75		7.34	747.5		7.34	786.25		7.34	961.25		7.34	758.75		7.34	1162.5		7.34	945		7.34	1448.75		7.34	1066.25		7.34	1070
7.36	751.25		7.36	715		7.36	896.25		7.36	1025		7.36	1080		7.36	1056.25		7.36	807.5		7.36	798.75		7.36	757.5		7.36	760		7.36	921.25		7.36	660		7.36	1070		7.36	922.5		7.36	1375		7.36	1062.5		7.36	1046.25
7.38	760		7.38	703.75		7.38	892.5		7.38	1013.75		7.38	1136.25		7.38	1025		7.38	843.75		7.38	861.25		7.38	781.25		7.38	732.5		7.38	960		7.38	692.5		7.38	1153.75		7.38	903.75		7.38	1367.5		7.38	1075		7.38	1025
7.4	761.25		7.4	711.25		7.4	955		7.4	1047.5		7.4	1165		7.4	1090		7.4	851.25		7.4	825		7.4	825		7.4	882.5		7.4	943.75		7.4	678.75		7.4	1132.5		7.4	1016.25		7.4	1381.25		7.4	1097.5		7.4	1057.5
7.42	786.25		7.42	723.75		7.42	980		7.42	1025		7.42	1152.5		7.42	1002.5		7.42	816.25		7.42	815		7.42	792.5		7.42	825		7.42	967.5		7.42	693.75		7.42	1185		7.42	960		7.42	1320		7.42	1068.75		7.42	1003.75
7.44	772.5		7.44	685		7.44	963.75		7.44	1121.25		7.44	1111.25		7.44	1087.5		7.44	866.25		7.44	801.25		7.44	832.5		7.44	821.25		7.44	981.25		7.44	651.25		7.44	1145		7.44	933.75		7.44	1282.5		7.44	1051.25		7.44	1073.75
7.46	718.75		7.46	693.75		7.46	970		7.46	1092.5		7.46	1162.5		7.46	1077.5		7.46	867.5		7.46	798.75		7.46	825		7.46	836.25		7.46	961.25		7.46	706.25		7.46	1135		7.46	947.5		7.46	1498.75		7.46	1080		7.46	1138.75
7.48	770		7.48	723.75		7.48	950		7.48	1022.5		7.48	1098.75		7.48	1097.5		7.48	882.5		7.48	803.75		7.48	782.5		7.48	807.5		7.48	922.5		7.48	672.5		7.48	1142.5		7.48	973.75		7.48	1468.75		7.48	1077.5		7.48	1063.75
7.5	806.25		7.5	757.5		7.5	963.75		7.5	1061.25		7.5	1215		7.5	1115		7.5	903.75		7.5	786.25		7.5	911.25		7.5	845		7.5	931.25		7.5	733.75		7.5	1088.75		7.5	942.5		7.5	1321.25		7.5	1047.5		7.5	1053.75
7.52	835		7.52	815		7.52	1003.75		7.52	1076.25		7.52	1120		7.52	1101.25		7.52	878.75		7.52	870		7.52	838.75		7.52	792.5		7.52	987.5		7.52	730		7.52	1132.5		7.52	913.75		7.52	1348.75		7.52	1032.5		7.52	1058.75
7.54	813.75		7.54	762.5		7.54	1070		7.54	1181.25		7.54	1216.25		7.54	1085		7.54	880		7.54	870		7.54	855		7.54	853.75		7.54	926.25		7.54	677.5		7.54	1161.25		7.54	925		7.54	1392.5		7.54	1016.25		7.54	1092.5
7.56	818.75		7.56	833.75		7.56	1073.75		7.56	1136.25		7.56	1211.25		7.56	1102.5		7.56	865		7.56	842.5		7.56	797.5		7.56	717.5		7.56	913.75		7.56	691.25		7.56	1105		7.56	883.75		7.56	1386.25		7.56	1052.5		7.56	1085
7.58	838.75		7.58	867.5		7.58	1020		7.58	1146.25		7.58	1237.5		7.58	1127.5		7.58	916.25		7.58	817.5		7.58	787.5		7.58	805		7.58	965		7.58	726.25		7.58	1176.25		7.58	957.5		7.58	1426.25		7.58	1080		7.58	1112.5
7.6	888.75		7.6	787.5		7.6	1083.75		7.6	1083.75		7.6	1175		7.6	1155		7.6	896.25		7.6	835		7.6	803.75		7.6	887.5		7.6	937.5		7.6	691.25		7.6	1118.75		7.6	895		7.6	1400		7.6	1030		7.6	1076.25
7.62	862.5		7.62	878.75		7.62	1073.75		7.62	1132.5		7.62	1191.25		7.62	1137.5		7.62	842.5		7.62	840		7.62	823.75		7.62	805		7.62	991.25		7.62	686.25		7.62	1123.75		7.62	921.25		7.62	1407.5		7.62	1036.25		7.62	1063.75
7.64	927.5		7.64	867.5		7.64	1153.75		7.64	1143.75		7.64	1152.5		7.64	1190		7.64	897.5		7.64	833.75		7.64	888.75		7.64	847.5		7.64	908.75		7.64	688.75		7.64	1126.25		7.64	968.75		7.64	1381.25		7.64	1035		7.64	1011.25
7.66	856.25		7.66	881.25		7.66	1128.75		7.66	1146.25		7.66	1210		7.66	1172.5		7.66	852.5		7.66	882.5		7.66	888.75		7.66	880		7.66	961.25		7.66	751.25		7.66	1115		7.66	952.5		7.66	1423.75		7.66	1011.25		7.66	1080
7.68	937.5		7.68	840		7.68	1175		7.68	1151.25		7.68	1248.75		7.68	1166.25		7.68	898.75		7.68	812.5		7.68	871.25		7.68	835		7.68	872.5		7.68	686.25		7.68	1091.25		7.68	923.75		7.68	1395		7.68	1033.75		7.68	1072.5
7.7	962.5		7.7	931.25		7.7	1205		7.7	1141.25		7.7	1281.25		7.7	1147.5		7.7	897.5		7.7	867.5		7.7	840		7.7	811.25		7.7	892.5		7.7	721.25		7.7	1111.25		7.7	936.25		7.7	1415		7.7	1090		7.7	1018.75
7.72	946.25		7.72	937.5		7.72	1191.25		7.72	1230		7.72	1155		7.72	1220		7.72	926.25		7.72	843.75		7.72	830		7.72	845		7.72	968.75		7.72	731.25		7.72	1108.75		7.72	910		7.72	1343.75		7.72	1018.75		7.72	1028.75
7.74	968.75		7.74	946.25		7.74	1185		7.74	1173.75		7.74	1221.25		7.74	1161.25		7.74	901.25		7.74	863.75		7.74	856.25		7.74	756.25		7.74	911.25		7.74	707.5		7.74	1130		7.74	1018.75		7.74	1442.5		7.74	963.75		7.74	1121.25
7.76	1023.75		7.76	952.5		7.76	1253.75		7.76	1230		7.76	1255		7.76	1158.75		7.76	897.5		7.76	941.25		7.76	923.75		7.76	835		7.76	943.75		7.76	722.5		7.76	1110		7.76	932.5		7.76	1442.5		7.76	1088.75		7.76	1051.25
7.78	1021.25		7.78	1040		7.78	1383.75		7.78	1268.75		7.78	1272.5		7.78	1177.5		7.78	951.25		7.78	927.5		7.78	878.75		7.78	822.5		7.78	947.5		7.78	702.5		7.78	1141.25		7.78	965		7.78	1338.75		7.78	1030		7.78	1043.75
7.8	1121.25		7.8	1016.25		7.8	1262.5		7.8	1152.5		7.8	1318.75		7.8	1160		7.8	963.75		7.8	881.25		7.8	902.5		7.8	822.5		7.8	1070		7.8	678.75		7.8	1160		7.8	1012.5		7.8	1442.5		7.8	1055		7.8	1085
7.82	1051.25		7.82	1060		7.82	1321.25		7.82	1317.5		7.82	1281.25		7.82	1186.25		7.82	943.75		7.82	860		7.82	922.5		7.82	851.25		7.82	1015		7.82	705		7.82	1135		7.82	981.25		7.82	1375		7.82	1053.75		7.82	1046.25
7.84	1093.75		7.84	1007.5		7.84	1386.25		7.84	1156.25		7.84	1320		7.84	1253.75		7.84	1001.25		7.84	931.25		7.84	950		7.84	871.25		7.84	947.5		7.84	741.25		7.84	1091.25		7.84	960		7.84	1451.25		7.84	1068.75		7.84	1107.5
7.86	1137.5		7.86	1131.25		7.86	1430		7.86	1262.5		7.86	1301.25		7.86	1280		7.86	988.75		7.86	943.75		7.86	953.75		7.86	877.5		7.86	1028.75		7.86	727.5		7.86	1116.25		7.86	1016.25		7.86	1362.5		7.86	1000		7.86	1071.25
7.88	1147.5		7.88	1087.5		7.88	1383.75		7.88	1196.25		7.88	1348.75		7.88	1255		7.88	997.5		7.88	910		7.88	962.5		7.88	915		7.88	1018.75		7.88	695		7.88	1102.5		7.88	982.5		7.88	1442.5		7.88	1098.75		7.88	1108.75
7.9	1172.5		7.9	1201.25		7.9	1433.75		7.9	1282.5		7.9	1335		7.9	1215		7.9	963.75		7.9	1007.5		7.9	938.75		7.9	848.75		7.9	1063.75		7.9	727.5		7.9	1185		7.9	1007.5		7.9	1336.25		7.9	1000		7.9	1052.5
7.92	1155		7.92	1260		7.92	1510		7.92	1253.75		7.92	1373.75		7.92	1257.5		7.92	995		7.92	998.75		7.92	1036.25		7.92	867.5		7.92	1073.75		7.92	707.5		7.92	1182.5		7.92	1008.75		7.92	1497.5		7.92	1058.75		7.92	1053.75
7.94	1292.5		7.94	1248.75		7.94	1548.75		7.94	1358.75		7.94	1390		7.94	1248.75		7.94	992.5		7.94	925		7.94	982.5		7.94	856.25		7.94	1047.5		7.94	756.25		7.94	1192.5		7.94	1030		7.94	1418.75		7.94	1055		7.94	1112.5
7.96	1232.5		7.96	1248.75		7.96	1618.75		7.96	1337.5		7.96	1348.75		7.96	1342.5		7.96	1035		7.96	985		7.96	1030		7.96	931.25		7.96	1073.75		7.96	721.25		7.96	1236.25		7.96	1001.25		7.96	1478.75		7.96	1026.25		7.96	1145
7.98	1302.5		7.98	1335		7.98	1688.75		7.98	1330		7.98	1415		7.98	1240		7.98	1018.75		7.98	1022.5		7.98	991.25		7.98	915		7.98	1062.5		7.98	762.5		7.98	1217.5		7.98	1022.5		7.98	1432.5		7.98	1087.5		7.98	1077.5
8	1302.5		8	1321.25		8	1670		8	1313.75		8	1400		8	1257.5		8	1030		8	1032.5		8	1007.5		8	926.25		8	1058.75		8	770		8	1105		8	1005		8	1465		8	1115		8	1076.25
8.02	1266.25		8.02	1372.5		8.02	1701.25		8.02	1320		8.02	1415		8.02	1333.75		8.02	992.5		8.02	1020		8.02	1065		8.02	903.75		8.02	1038.75		8.02	713.75		8.02	1210		8.02	1025		8.02	1383.75		8.02	1181.25		8.02	1145
8.04	1381.25		8.04	1385		8.04	1758.75		8.04	1340		8.04	1490		8.04	1353.75		8.04	1082.5		8.04	992.5		8.04	1042.5		8.04	915		8.04	1098.75		8.04	773.75		8.04	1212.5		8.04	1047.5		8.04	1362.5		8.04	1058.75		8.04	1187.5
8.06	1475		8.06	1410		8.06	1807.5		8.06	1408.75		8.06	1391.25		8.06	1386.25		8.06	1008.75		8.06	1053.75		8.06	1047.5		8.06	887.5		8.06	967.5		8.06	750		8.06	1260		8.06	1051.25		8.06	1486.25		8.06	1101.25		8.06	1196.25
8.08	1500		8.08	1465		8.08	1983.75		8.08	1348.75		8.08	1445		8.08	1355		8.08	1046.25		8.08	991.25		8.08	1033.75		8.08	951.25		8.08	1070		8.08	697.5		8.08	1240		8.08	1032.5		8.08	1540		8.08	1063.75		8.08	1151.25
8.1	1543.75		8.1	1553.75		8.1	1891.25		8.1	1347.5		8.1	1541.25		8.1	1350		8.1	1088.75		8.1	1111.25		8.1	1053.75		8.1	946.25		8.1	1040		8.1	788.75		8.1	1241.25		8.1	988.75		8.1	1448.75		8.1	1058.75		8.1	1248.75
8.12	1506.25		8.12	1482.5		8.12	1955		8.12	1357.5		8.12	1490		8.12	1388.75		8.12	1071.25		8.12	1071.25		8.12	1091.25		8.12	976.25		8.12	1171.25		8.12	757.5		8.12	1261.25		8.12	1020		8.12	1473.75		8.12	1062.5		8.12	1217.5
8.14	1547.5		8.14	1602.5		8.14	1923.75		8.14	1456.25		8.14	1527.5		8.14	1321.25		8.14	1076.25		8.14	1121.25		8.14	1061.25		8.14	920		8.14	1081.25		8.14	803.75		8.14	1207.5		8.14	1075		8.14	1460		8.14	1071.25		8.14	1142.5
8.16	1610		8.16	1627.5		8.16	2052.5		8.16	1367.5		8.16	1553.75		8.16	1386.25		8.16	1100		8.16	1028.75		8.16	1003.75		8.16	970		8.16	1112.5		8.16	758.75		8.16	1258.75		8.16	1025		8.16	1475		8.16	1098.75		8.16	1258.75
8.18	1590		8.18	1767.5		8.18	2105		8.18	1410		8.18	1581.25		8.18	1393.75		8.18	1125		8.18	1116.25		8.18	1081.25		8.18	947.5		8.18	1128.75		8.18	783.75		8.18	1273.75		8.18	1138.75		8.18	1537.5		8.18	1126.25		8.18	1247.5
8.2	1658.75		8.2	1787.5		8.2	2191.25		8.2	1457.5		8.2	1602.5		8.2	1531.25		8.2	1137.5		8.2	1132.5		8.2	1127.5		8.2	975		8.2	1121.25		8.2	763.75		8.2	1258.75		8.2	1082.5		8.2	1492.5		8.2	1110		8.2	1273.75
8.22	1680		8.22	1931.25		8.22	2133.75		8.22	1423.75		8.22	1573.75		8.22	1455		8.22	1160		8.22	1116.25		8.22	1121.25		8.22	946.25		8.22	1170		8.22	795		8.22	1245		8.22	1052.5		8.22	1503.75		8.22	1027.5		8.22	1243.75
8.24	1775		8.24	1936.25		8.24	2240		8.24	1440		8.24	1507.5		8.24	1441.25		8.24	1157.5		8.24	1163.75		8.24	1138.75		8.24	991.25		8.24	1096.25		8.24	815		8.24	1230		8.24	1158.75		8.24	1503.75		8.24	1095		8.24	1210
8.26	1772.5		8.26	2056.25		8.26	2291.25		8.26	1458.75		8.26	1692.5		8.26	1467.5		8.26	1178.75		8.26	1090		8.26	1103.75		8.26	1008.75		8.26	1202.5		8.26	803.75		8.26	1327.5		8.26	1136.25		8.26	1550		8.26	1103.75		8.26	1245
8.28	1832.5		8.28	1936.25		8.28	2380		8.28	1573.75		8.28	1638.75		8.28	1522.5		8.28	1123.75		8.28	1135		8.28	1205		8.28	1028.75		8.28	1125		8.28	826.25		8.28	1251.25		8.28	1141.25		8.28	1493.75		8.28	1070		8.28	1305
8.3	1842.5		8.3	2033.75		8.3	2450		8.3	1483.75		8.3	1555		8.3	1615		8.3	1155		8.3	1193.75		8.3	1213.75		8.3	1023.75		8.3	1237.5		8.3	865		8.3	1416.25		8.3	1101.25		8.3	1583.75		8.3	1143.75		8.3	1272.5
8.32	1905		8.32	2106.25		8.32	2548.75		8.32	1550		8.32	1602.5		8.32	1522.5		8.32	1131.25		8.32	1191.25		8.32	1236.25		8.32	1032.5		8.32	1155		8.32	818.75		8.32	1292.5		8.32	1231.25		8.32	1557.5		8.32	1147.5		8.32	1306.25
8.34	1860		8.34	2193.75		8.34	2540		8.34	1580		8.34	1715		8.34	1475		8.34	1186.25		8.34	1156.25		8.34	1225		8.34	1041.25		8.34	1197.5		8.34	808.75		8.34	1365		8.34	1141.25		8.34	1538.75		8.34	1073.75		8.34	1370
8.36	1998.75		8.36	2280		8.36	2635		8.36	1571.25		8.36	1652.5		8.36	1535		8.36	1208.75		8.36	1162.5		8.36	1235		8.36	1088.75		8.36	1230		8.36	817.5		8.36	1398.75		8.36	1140		8.36	1607.5		8.36	1160		8.36	1401.25
8.38	1967.5		8.38	2311.25		8.38	2737.5		8.38	1531.25		8.38	1741.25		8.38	1468.75		8.38	1217.5		8.38	1192.5		8.38	1190		8.38	1088.75		8.38	1200		8.38	848.75		8.38	1372.5		8.38	1208.75		8.38	1556.25		8.38	1122.5		8.38	1407.5
8.4	2083.75		8.4	2373.75		8.4	2737.5		8.4	1562.5		8.4	1700		8.4	1528.75		8.4	1245		8.4	1308.75		8.4	1225		8.4	1068.75		8.4	1220		8.4	843.75		8.4	1336.25		8.4	1138.75		8.4	1551.25		8.4	1242.5		8.4	1437.5
8.42	2080		8.42	2407.5		8.42	2852.5		8.42	1512.5		8.42	1766.25		8.42	1465		8.42	1272.5		8.42	1241.25		8.42	1187.5		8.42	1167.5		8.42	1255		8.42	925		8.42	1403.75		8.42	1173.75		8.42	1697.5		8.42	1136.25		8.42	1435
8.44	2186.25		8.44	2506.25		8.44	2916.25		8.44	1640		8.44	1683.75		8.44	1562.5		8.44	1173.75		8.44	1251.25		8.44	1230		8.44	1151.25		8.44	1251.25		8.44	896.25		8.44	1422.5		8.44	1178.75		8.44	1745		8.44	1171.25		8.44	1503.75
8.46	2237.5		8.46	2561.25		8.46	2907.5		8.46	1665		8.46	1820		8.46	1671.25		8.46	1241.25		8.46	1223.75		8.46	1265		8.46	1118.75		8.46	1240		8.46	847.5		8.46	1435		8.46	1175		8.46	1686.25		8.46	1263.75		8.46	1466.25
8.48	2220		8.48	2616.25		8.48	2971.25		8.48	1623.75		8.48	1715		8.48	1608.75		8.48	1273.75		8.48	1233.75		8.48	1295		8.48	1142.5		8.48	1295		8.48	896.25		8.48	1425		8.48	1221.25		8.48	1640		8.48	1278.75		8.48	1551.25
8.5	2231.25		8.5	2603.75		8.5	3060		8.5	1628.75		8.5	1760		8.5	1665		8.5	1196.25		8.5	1287.5		8.5	1271.25		8.5	1180		8.5	1302.5		8.5	942.5		8.5	1503.75		8.5	1248.75		8.5	1717.5		8.5	1248.75		8.5	1478.75
8.52	2263.75		8.52	2716.25		8.52	3112.5		8.52	1601.25		8.52	1805		8.52	1611.25		8.52	1253.75		8.52	1286.25		8.52	1320		8.52	1108.75		8.52	1340		8.52	897.5		8.52	1508.75		8.52	1261.25		8.52	1727.5		8.52	1293.75		8.52	1537.5
8.54	2360		8.54	2891.25		8.54	3230		8.54	1647.5		8.54	1806.25		8.54	1736.25		8.54	1298.75		8.54	1257.5		8.54	1288.75		8.54	1168.75		8.54	1353.75		8.54	895		8.54	1517.5		8.54	1361.25		8.54	1843.75		8.54	1261.25		8.54	1630
8.56	2281.25		8.56	2732.5		8.56	3208.75		8.56	1780		8.56	1913.75		8.56	1670		8.56	1243.75		8.56	1288.75		8.56	1283.75		8.56	1221.25		8.56	1300		8.56	912.5		8.56	1503.75		8.56	1371.25		8.56	1778.75		8.56	1222.5		8.56	1685
8.58	2472.5		8.58	2927.5		8.58	3346.25		8.58	1692.5		8.58	1906.25		8.58	1806.25		8.58	1391.25		8.58	1315		8.58	1342.5		8.58	1186.25		8.58	1317.5		8.58	983.75		8.58	1531.25		8.58	1322.5		8.58	1825		8.58	1367.5		8.58	1753.75
8.6	2505		8.6	2982.5		8.6	3376.25		8.6	1747.5		8.6	1923.75		8.6	1705		8.6	1236.25		8.6	1340		8.6	1350		8.6	1248.75		8.6	1357.5		8.6	976.25		8.6	1553.75		8.6	1317.5		8.6	1792.5		8.6	1325		8.6	1771.25
8.62	2420		8.62	3121.25		8.62	3475		8.62	1713.75		8.62	1791.25		8.62	1663.75		8.62	1372.5		8.62	1471.25		8.62	1382.5		8.62	1300		8.62	1492.5		8.62	922.5		8.62	1625		8.62	1415		8.62	1965		8.62	1327.5		8.62	1838.75
8.64	2506.25		8.64	3137.5		8.64	3533.75		8.64	1695		8.64	1901.25		8.64	1787.5		8.64	1350		8.64	1418.75		8.64	1397.5		8.64	1277.5		8.64	1480		8.64	1037.5		8.64	1667.5		8.64	1330		8.64	1861.25		8.64	1337.5		8.64	1805
8.66	2653.75		8.66	3151.25		8.66	3338.75		8.66	1738.75		8.66	1993.75		8.66	1797.5		8.66	1357.5		8.66	1330		8.66	1440		8.66	1215		8.66	1421.25		8.66	927.5		8.66	1660		8.66	1455		8.66	1872.5		8.66	1386.25		8.66	1863.75
8.68	2458.75		8.68	3135		8.68	3541.25		8.68	1836.25		8.68	2031.25		8.68	1791.25		8.68	1366.25		8.68	1466.25		8.68	1503.75		8.68	1260		8.68	1447.5		8.68	992.5		8.68	1766.25		8.68	1353.75		8.68	2012.5		8.68	1376.25		8.68	1982.5
8.7	2701.25		8.7	3201.25		8.7	3591.25		8.7	1765		8.7	2000		8.7	1848.75		8.7	1355		8.7	1441.25		8.7	1406.25		8.7	1335		8.7	1460		8.7	1080		8.7	1578.75		8.7	1431.25		8.7	2050		8.7	1473.75		8.7	1951.25
8.72	2517.5		8.72	3247.5		8.72	3587.5		8.72	1850		8.72	2132.5		8.72	1820		8.72	1407.5		8.72	1410		8.72	1420		8.72	1351.25		8.72	1518.75		8.72	1012.5		8.72	1872.5		8.72	1506.25		8.72	2096.25		8.72	1482.5		8.72	2010
8.74	2715		8.74	3347.5		8.74	3715		8.74	1808.75		8.74	2093.75		8.74	1871.25		8.74	1480		8.74	1485		8.74	1488.75		8.74	1400		8.74	1595		8.74	1035		8.74	1872.5		8.74	1540		8.74	2142.5		8.74	1483.75		8.74	2037.5
8.76	2558.75		8.76	3305		8.76	3790		8.76	1823.75		8.76	2181.25		8.76	1892.5		8.76	1397.5		8.76	1536.25		8.76	1530		8.76	1323.75		8.76	1502.5		8.76	1073.75		8.76	1802.5		8.76	1461.25		8.76	2198.75		8.76	1486.25		8.76	2001.25
8.78	2660		8.78	3246.25		8.78	3653.75		8.78	1850		8.78	2193.75		8.78	1857.5		8.78	1455		8.78	1606.25		8.78	1478.75		8.78	1375		8.78	1590		8.78	1066.25		8.78	1816.25		8.78	1643.75		8.78	2190		8.78	1556.25		8.78	1882.5
8.8	2621.25		8.8	3172.5		8.8	3585		8.8	1888.75		8.8	2136.25		8.8	1832.5		8.8	1450		8.8	1502.5		8.8	1442.5		8.8	1390		8.8	1546.25		8.8	1062.5		8.8	1947.5		8.8	1543.75		8.8	2190		8.8	1511.25		8.8	1616.25
8.82	2531.25		8.82	3118.75		8.82	3486.25		8.82	1825		8.82	2020		8.82	1827.5		8.82	1486.25		8.82	1547.5		8.82	1458.75		8.82	1351.25		8.82	1507.5		8.82	970		8.82	1927.5		8.82	1596.25		8.82	2272.5		8.82	1482.5		8.82	1625
8.84	2455		8.84	2987.5		8.84	3282.5		8.84	1623.75		8.84	1948.75		8.84	1696.25		8.84	1485		8.84	1480		8.84	1526.25		8.84	1265		8.84	1405		8.84	1078.75		8.84	1867.5		8.84	1531.25		8.84	2161.25		8.84	1521.25		8.84	1441.25
8.86	2212.5		8.86	2788.75		8.86	2958.75		8.86	1618.75		8.86	1838.75		8.86	1701.25		8.86	1361.25		8.86	1421.25		8.86	1401.25		8.86	1192.5		8.86	1285		8.86	875		8.86	1778.75		8.86	1558.75		8.86	1991.25		8.86	1488.75		8.86	1290
8.88	2075		8.88	2677.5		8.88	2891.25		8.88	1435		8.88	1782.5		8.88	1515		8.88	1268.75		8.88	1325		8.88	1228.75		8.88	1207.5		8.88	1263.75		8.88	895		8.88	1617.5		8.88	1407.5		8.88	1978.75		8.88	1427.5		8.88	1171.25
8.9	1842.5		8.9	2458.75		8.9	2627.5		8.9	1265		8.9	1687.5		8.9	1311.25		8.9	1236.25		8.9	1247.5		8.9	1266.25		8.9	1005		8.9	1115		8.9	798.75		8.9	1405		8.9	1276.25		8.9	1762.5		8.9	1341.25		8.9	1030
8.92	1713.75		8.92	2191.25		8.92	2461.25		8.92	1251.25		8.92	1463.75		8.92	1230		8.92	1082.5		8.92	1142.5		8.92	1121.25		8.92	965		8.92	1007.5		8.92	768.75		8.92	1303.75		8.92	1185		8.92	1620		8.92	1203.75		8.92	956.25
8.94	1523.75		8.94	2008.75		8.94	2178.75		8.94	1091.25		8.94	1295		8.94	1120		8.94	957.5		8.94	1010		8.94	945		8.94	868.75		8.94	873.75		8.94	666.25		8.94	1173.75		8.94	1066.25		8.94	1443.75		8.94	1108.75		8.94	902.5
8.96	1425		8.96	1865		8.96	1943.75		8.96	991.25		8.96	1271.25		8.96	996.25		8.96	875		8.96	971.25		8.96	915		8.96	865		8.96	867.5		8.96	657.5		8.96	1088.75		8.96	937.5		8.96	1273.75		8.96	1092.5		8.96	823.75
8.98	1407.5		8.98	1633.75		8.98	1735		8.98	935		8.98	1182.5		8.98	973.75		8.98	855		8.98	806.25		8.98	826.25		8.98	755		8.98	788.75		8.98	598.75		8.98	1013.75		8.98	920		8.98	1175		8.98	986.25		8.98	773.75
9	1201.25		9	1423.75		9	1706.25		9	897.5		9	1033.75		9	790		9	801.25		9	690		9	808.75		9	657.5		9	667.5		9	532.5		9	881.25		9	800		9	1055		9	872.5		9	720
9.02	1162.5		9.02	1370		9.02	1613.75		9.02	776.25		9.02	948.75		9.02	758.75		9.02	697.5		9.02	737.5		9.02	711.25		9.02	641.25		9.02	702.5		9.02	487.5		9.02	853.75		9.02	693.75		9.02	990		9.02	750		9.02	668.75
9.04	1013.75		9.04	1196.25		9.04	1390		9.04	776.25		9.04	912.5		9.04	758.75		9.04	626.25		9.04	680		9.04	645		9.04	598.75		9.04	642.5		9.04	492.5		9.04	778.75		9.04	665		9.04	906.25		9.04	750		9.04	627.5
9.06	983.75		9.06	1125		9.06	1298.75		9.06	725		9.06	870		9.06	747.5		9.06	553.75		9.06	620		9.06	626.25		9.06	571.25		9.06	607.5		9.06	412.5		9.06	773.75		9.06	612.5		9.06	836.25		9.06	736.25		9.06	610
9.08	882.5		9.08	973.75		9.08	1196.25		9.08	701.25		9.08	826.25		9.08	737.5		9.08	557.5		9.08	633.75		9.08	615		9.08	477.5		9.08	612.5		9.08	442.5		9.08	751.25		9.08	596.25		9.08	845		9.08	631.25		9.08	576.25
9.1	762.5		9.1	971.25		9.1	1057.5		9.1	690		9.1	740		9.1	610		9.1	557.5		9.1	557.5		9.1	528.75		9.1	447.5		9.1	582.5		9.1	433.75		9.1	661.25		9.1	547.5		9.1	771.25		9.1	631.25		9.1	540
9.12	756.25		9.12	902.5		9.12	966.25		9.12	557.5		9.12	695		9.12	641.25		9.12	531.25		9.12	503.75		9.12	536.25		9.12	463.75		9.12	550		9.12	368.75		9.12	686.25		9.12	631.25		9.12	677.5		9.12	601.25		9.12	535
9.14	681.25		9.14	821.25		9.14	942.5		9.14	595		9.14	697.5		9.14	581.25		9.14	468.75		9.14	511.25		9.14	518.75		9.14	455		9.14	545		9.14	371.25		9.14	627.5		9.14	576.25		9.14	763.75		9.14	551.25		9.14	485
9.16	697.5		9.16	750		9.16	891.25		9.16	593.75		9.16	617.5		9.16	565		9.16	443.75		9.16	468.75		9.16	503.75		9.16	433.75		9.16	452.5		9.16	318.75		9.16	560		9.16	528.75		9.16	616.25		9.16	515		9.16	495
9.18	606.25		9.18	692.5		9.18	700		9.18	502.5		9.18	628.75		9.18	492.5		9.18	420		9.18	440		9.18	467.5		9.18	405		9.18	467.5		9.18	316.25		9.18	516.25		9.18	482.5		9.18	680		9.18	550		9.18	485
9.2	541.25		9.2	598.75		9.2	716.25		9.2	506.25		9.2	601.25		9.2	488.75		9.2	436.25		9.2	431.25		9.2	457.5		9.2	405		9.2	440		9.2	312.5		9.2	496.25		9.2	441.25		9.2	606.25		9.2	472.5		9.2	442.5
9.22	520		9.22	615		9.22	700		9.22	462.5		9.22	562.5		9.22	498.75		9.22	372.5		9.22	411.25		9.22	440		9.22	352.5		9.22	422.5		9.22	308.75		9.22	511.25		9.22	443.75		9.22	545		9.22	431.25		9.22	460
9.24	437.5		9.24	551.25		9.24	605		9.24	418.75		9.24	537.5		9.24	510		9.24	417.5		9.24	421.25		9.24	405		9.24	336.25		9.24	430		9.24	322.5		9.24	480		9.24	425		9.24	597.5		9.24	426.25		9.24	435
9.26	426.25		9.26	568.75		9.26	650		9.26	426.25		9.26	526.25		9.26	483.75		9.26	363.75		9.26	420		9.26	403.75		9.26	370		9.26	406.25		9.26	280		9.26	461.25		9.26	427.5		9.26	545		9.26	443.75		9.26	385
9.28	421.25		9.28	487.5		9.28	528.75		9.28	415		9.28	497.5		9.28	450		9.28	385		9.28	420		9.28	405		9.28	347.5		9.28	380		9.28	311.25		9.28	468.75		9.28	390		9.28	467.5		9.28	396.25		9.28	411.25
9.3	378.75		9.3	480		9.3	483.75		9.3	440		9.3	462.5		9.3	411.25		9.3	366.25		9.3	395		9.3	425		9.3	328.75		9.3	376.25		9.3	275		9.3	455		9.3	425		9.3	500		9.3	412.5		9.3	371.25
9.32	373.75		9.32	407.5		9.32	480		9.32	366.25		9.32	473.75		9.32	368.75		9.32	336.25		9.32	380		9.32	322.5		9.32	303.75		9.32	337.5		9.32	237.5		9.32	431.25		9.32	320		9.32	466.25		9.32	372.5		9.32	368.75
9.34	343.75		9.34	370		9.34	421.25		9.34	352.5		9.34	438.75		9.34	326.25		9.34	313.75		9.34	337.5		9.34	313.75		9.34	333.75		9.34	332.5		9.34	238.75		9.34	383.75		9.34	337.5		9.34	426.25		9.34	331.25		9.34	340
9.36	335		9.36	357.5		9.36	420		9.36	315		9.36	401.25		9.36	355		9.36	306.25		9.36	300		9.36	328.75		9.36	305		9.36	321.25		9.36	275		9.36	342.5		9.36	340		9.36	477.5		9.36	371.25		9.36	353.75
9.38	288.75		9.38	357.5		9.38	402.5		9.38	345		9.38	400		9.38	316.25		9.38	308.75		9.38	346.25		9.38	295		9.38	275		9.38	313.75		9.38	252.5		9.38	358.75		9.38	323.75		9.38	448.75		9.38	361.25		9.38	340
9.4	332.5		9.4	361.25		9.4	398.75		9.4	298.75		9.4	367.5		9.4	321.25		9.4	283.75		9.4	280		9.4	305		9.4	251.25		9.4	272.5		9.4	251.25		9.4	380		9.4	338.75		9.4	423.75		9.4	338.75		9.4	331.25
9.42	318.75		9.42	315		9.42	373.75		9.42	346.25		9.42	370		9.42	332.5		9.42	261.25		9.42	290		9.42	265		9.42	241.25		9.42	280		9.42	191.25		9.42	353.75		9.42	285		9.42	395		9.42	291.25		9.42	318.75
9.44	265		9.44	293.75		9.44	350		9.44	261.25		9.44	353.75		9.44	337.5		9.44	252.5		9.44	282.5		9.44	266.25		9.44	265		9.44	262.5		9.44	226.25		9.44	302.5		9.44	291.25		9.44	381.25		9.44	315		9.44	271.25
9.46	288.75		9.46	326.25		9.46	302.5		9.46	298.75		9.46	287.5		9.46	300		9.46	245		9.46	251.25		9.46	268.75		9.46	247.5		9.46	261.25		9.46	215		9.46	333.75		9.46	287.5		9.46	377.5		9.46	293.75		9.46	337.5
9.48	242.5		9.48	302.5		9.48	312.5		9.48	293.75		9.48	280		9.48	280		9.48	218.75		9.48	270		9.48	256.25		9.48	212.5		9.48	256.25		9.48	201.25		9.48	302.5		9.48	280		9.48	377.5		9.48	303.75		9.48	295
9.5	211.25		9.5	260		9.5	301.25		9.5	263.75		9.5	310		9.5	271.25		9.5	256.25		9.5	228.75		9.5	241.25		9.5	248.75		9.5	255		9.5	188.75		9.5	313.75		9.5	275		9.5	353.75		9.5	320		9.5	267.5
9.52	198.75		9.52	257.5		9.52	251.25		9.52	275		9.52	277.5		9.52	248.75		9.52	222.5		9.52	243.75		9.52	247.5		9.52	241.25		9.52	220		9.52	208.75		9.52	321.25		9.52	288.75		9.52	345		9.52	267.5		9.52	263.75
9.54	191.25		9.54	225		9.54	320		9.54	276.25		9.54	312.5		9.54	258.75		9.54	250		9.54	208.75		9.54	252.5		9.54	215		9.54	287.5		9.54	206.25		9.54	330		9.54	252.5		9.54	348.75		9.54	266.25		9.54	242.5
9.56	195		9.56	216.25		9.56	272.5		9.56	235		9.56	295		9.56	242.5		9.56	205		9.56	213.75		9.56	275		9.56	210		9.56	258.75		9.56	206.25		9.56	288.75		9.56	240		9.56	351.25		9.56	302.5		9.56	243.75
9.58	207.5		9.58	202.5		9.58	231.25		9.58	255		9.58	326.25		9.58	241.25		9.58	233.75		9.58	225		9.58	261.25		9.58	241.25		9.58	260		9.58	195		9.58	261.25		9.58	240		9.58	322.5		9.58	246.25		9.58	266.25
9.6	167.5		9.6	215		9.6	235		9.6	283.75		9.6	298.75		9.6	265		9.6	210		9.6	212.5		9.6	220		9.6	216.25		9.6	222.5		9.6	178.75		9.6	272.5		9.6	246.25		9.6	322.5		9.6	263.75		9.6	260
9.62	170		9.62	171.25		9.62	213.75		9.62	258.75		9.62	268.75		9.62	232.5		9.62	213.75		9.62	252.5		9.62	240		9.62	212.5		9.62	217.5		9.62	182.5		9.62	256.25		9.62	233.75		9.62	280		9.62	248.75		9.62	246.25
9.64	175		9.64	202.5		9.64	223.75		9.64	203.75		9.64	296.25		9.64	265		9.64	238.75		9.64	233.75		9.64	211.25		9.64	187.5		9.64	246.25		9.64	188.75		9.64	268.75		9.64	230		9.64	342.5		9.64	276.25		9.64	233.75
9.66	152.5		9.66	182.5		9.66	210		9.66	253.75		9.66	315		9.66	256.25		9.66	191.25		9.66	201.25		9.66	216.25		9.66	208.75		9.66	218.75		9.66	160		9.66	265		9.66	225		9.66	297.5		9.66	227.5		9.66	228.75
9.68	148.75		9.68	176.25		9.68	195		9.68	268.75		9.68	262.5		9.68	267.5		9.68	216.25		9.68	205		9.68	208.75		9.68	200		9.68	217.5		9.68	187.5		9.68	217.5		9.68	243.75		9.68	306.25		9.68	230		9.68	276.25
9.7	160		9.7	170		9.7	186.25		9.7	243.75		9.7	288.75		9.7	252.5		9.7	201.25		9.7	223.75		9.7	266.25		9.7	221.25		9.7	236.25		9.7	186.25		9.7	278.75		9.7	230		9.7	308.75		9.7	225		9.7	267.5
9.72	150		9.72	171.25		9.72	168.75		9.72	290		9.72	275		9.72	238.75		9.72	222.5		9.72	246.25		9.72	236.25		9.72	212.5		9.72	221.25		9.72	162.5		9.72	260		9.72	225		9.72	306.25		9.72	237.5		9.72	268.75
9.74	155		9.74	177.5		9.74	201.25		9.74	273.75		9.74	347.5		9.74	257.5		9.74	221.25		9.74	265		9.74	208.75		9.74	206.25		9.74	278.75		9.74	167.5		9.74	236.25		9.74	190		9.74	305		9.74	201.25		9.74	222.5
9.76	143.75		9.76	160		9.76	198.75		9.76	227.5		9.76	332.5		9.76	252.5		9.76	231.25		9.76	246.25		9.76	202.5		9.76	225		9.76	203.75		9.76	197.5		9.76	252.5		9.76	231.25		9.76	247.5		9.76	221.25		9.76	256.25
9.78	145		9.78	158.75		9.78	175		9.78	245		9.78	300		9.78	243.75		9.78	242.5		9.78	251.25		9.78	198.75		9.78	187.5		9.78	211.25		9.78	187.5		9.78	245		9.78	197.5		9.78	338.75		9.78	240		9.78	222.5
9.8	132.5		9.8	158.75		9.8	152.5		9.8	223.75		9.8	263.75		9.8	223.75		9.8	230		9.8	216.25		9.8	202.5		9.8	178.75		9.8	216.25		9.8	166.25		9.8	237.5		9.8	213.75		9.8	297.5		9.8	197.5		9.8	215
9.82	130		9.82	141.25		9.82	166.25		9.82	210		9.82	237.5		9.82	223.75		9.82	203.75		9.82	220		9.82	181.25		9.82	205		9.82	195		9.82	166.25		9.82	220		9.82	198.75		9.82	298.75		9.82	210		9.82	208.75
9.84	151.25		9.84	160		9.84	156.25		9.84	201.25		9.84	218.75		9.84	191.25		9.84	213.75		9.84	180		9.84	196.25		9.84	161.25		9.84	213.75		9.84	160		9.84	202.5		9.84	190		9.84	282.5		9.84	187.5		9.84	221.25
9.86	130		9.86	146.25		9.86	132.5		9.86	177.5		9.86	233.75		9.86	165		9.86	167.5		9.86	187.5		9.86	176.25		9.86	190		9.86	192.5		9.86	162.5		9.86	233.75		9.86	186.25		9.86	256.25		9.86	223.75		9.86	235
9.88	132.5		9.88	142.5		9.88	157.5		9.88	183.75		9.88	211.25		9.88	175		9.88	188.75		9.88	170		9.88	168.75		9.88	172.5		9.88	181.25		9.88	180		9.88	201.25		9.88	191.25		9.88	233.75		9.88	201.25		9.88	227.5
9.9	103.75		9.9	110		9.9	128.75		9.9	161.25		9.9	192.5		9.9	191.25		9.9	147.5		9.9	173.75		9.9	166.25		9.9	173.75		9.9	201.25		9.9	137.5		9.9	216.25		9.9	182.5		9.9	231.25		9.9	210		9.9	217.5
9.92	118.75		9.92	122.5		9.92	146.25		9.92	186.25		9.92	180		9.92	158.75		9.92	145		9.92	181.25		9.92	168.75		9.92	153.75		9.92	196.25		9.92	141.25		9.92	195		9.92	166.25		9.92	222.5		9.92	200		9.92	201.25
9.94	112.5		9.94	116.25		9.94	135		9.94	178.75		9.94	173.75		9.94	133.75		9.94	120		9.94	135		9.94	152.5		9.94	190		9.94	190		9.94	151.25		9.94	188.75		9.94	162.5		9.94	216.25		9.94	223.75		9.94	216.25
9.96	112.5		9.96	117.5		9.96	130		9.96	168.75		9.96	197.5		9.96	188.75		9.96	151.25		9.96	147.5		9.96	148.75		9.96	151.25		9.96	185		9.96	140		9.96	228.75		9.96	142.5		9.96	237.5		9.96	172.5		9.96	185
9.98	132.5		9.98	112.5		9.98	133.75		9.98	166.25		9.98	188.75		9.98	165		9.98	161.25		9.98	147.5		9.98	142.5		9.98	143.75		9.98	163.75		9.98	141.25		9.98	197.5		9.98	178.75		9.98	198.75		9.98	181.25		9.98	230
10	102.5		10	136.25		10	155		10	163.75		10	208.75		10	165		10	132.5		10	123.75		10	125		10	123.75		10	136.25		10	146.25		10	175		10	181.25		10	186.25		10	181.25		10	180
10.02	125		10.02	121.25		10.02	135		10.02	185		10.02	168.75		10.02	166.25		10.02	150		10.02	145		10.02	131.25		10.02	157.5		10.02	160		10.02	152.5		10.02	176.25		10.02	167.5		10.02	192.5		10.02	172.5		10.02	186.25
10.04	106.25		10.04	105		10.04	113.75		10.04	147.5		10.04	171.25		10.04	136.25		10.04	160		10.04	136.25		10.04	147.5		10.04	161.25		10.04	151.25		10.04	137.5		10.04	192.5		10.04	180		10.04	218.75		10.04	183.75		10.04	155
10.06	115		10.06	100		10.06	125		10.06	142.5		10.06	143.75		10.06	178.75		10.06	120		10.06	145		10.06	128.75		10.06	141.25		10.06	166.25		10.06	121.25		10.06	201.25		10.06	148.75		10.06	225		10.06	181.25		10.06	188.75
10.08	87.5		10.08	103.75		10.08	105		10.08	143.75		10.08	181.25		10.08	138.75		10.08	141.25		10.08	131.25		10.08	136.25		10.08	150		10.08	156.25		10.08	135		10.08	168.75		10.08	143.75		10.08	266.25		10.08	197.5		10.08	206.25
10.1	108.75		10.1	100		10.1	136.25		10.1	163.75		10.1	178.75		10.1	166.25		10.1	141.25		10.1	116.25		10.1	153.75		10.1	150		10.1	137.5		10.1	122.5		10.1	201.25		10.1	160		10.1	211.25		10.1	198.75		10.1	206.25
10.12	127.5		10.12	87.5		10.12	117.5		10.12	135		10.12	175		10.12	153.75		10.12	153.75		10.12	135		10.12	156.25		10.12	143.75		10.12	135		10.12	135		10.12	188.75		10.12	171.25		10.12	180		10.12	201.25		10.12	160
10.14	97.5		10.14	103.75		10.14	103.75		10.14	138.75		10.14	146.25		10.14	165		10.14	120		10.14	122.5		10.14	153.75		10.14	133.75		10.14	177.5		10.14	137.5		10.14	165		10.14	171.25		10.14	185		10.14	178.75		10.14	168.75
10.16	103.75		10.16	75		10.16	130		10.16	153.75		10.16	178.75		10.16	151.25		10.16	138.75		10.16	136.25		10.16	132.5		10.16	126.25		10.16	145		10.16	138.75		10.16	212.5		10.16	150		10.16	218.75		10.16	162.5		10.16	185
10.18	110		10.18	102.5		10.18	116.25		10.18	141.25		10.18	162.5		10.18	143.75		10.18	128.75		10.18	122.5		10.18	145		10.18	123.75		10.18	145		10.18	127.5		10.18	205		10.18	155		10.18	176.25		10.18	172.5		10.18	160
10.2	102.5		10.2	115		10.2	116.25		10.2	138.75		10.2	153.75		10.2	143.75		10.2	135		10.2	138.75		10.2	152.5		10.2	151.25		10.2	158.75		10.2	97.5		10.2	172.5		10.2	158.75		10.2	217.5		10.2	177.5		10.2	183.75
10.22	101.25		10.22	103.75		10.22	128.75		10.22	140		10.22	178.75		10.22	151.25		10.22	131.25		10.22	141.25		10.22	122.5		10.22	126.25		10.22	170		10.22	146.25		10.22	187.5		10.22	160		10.22	221.25		10.22	156.25		10.22	220
10.24	107.5		10.24	107.5		10.24	116.25		10.24	142.5		10.24	185		10.24	113.75		10.24	130		10.24	113.75		10.24	133.75		10.24	156.25		10.24	158.75		10.24	105		10.24	172.5		10.24	155		10.24	197.5		10.24	191.25		10.24	188.75
10.26	88.75		10.26	107.5		10.26	106.25		10.26	140		10.26	172.5		10.26	131.25		10.26	151.25		10.26	153.75		10.26	142.5		10.26	127.5		10.26	173.75		10.26	135		10.26	186.25		10.26	141.25		10.26	182.5		10.26	155		10.26	162.5
10.28	112.5		10.28	102.5		10.28	97.5		10.28	152.5		10.28	161.25		10.28	138.75		10.28	147.5		10.28	132.5		10.28	138.75		10.28	158.75		10.28	142.5		10.28	121.25		10.28	187.5		10.28	153.75		10.28	223.75		10.28	147.5		10.28	200
10.3	86.25		10.3	93.75		10.3	106.25		10.3	136.25		10.3	153.75		10.3	110		10.3	128.75		10.3	113.75		10.3	143.75		10.3	142.5		10.3	162.5		10.3	130		10.3	202.5		10.3	152.5		10.3	238.75		10.3	190		10.3	190
10.32	86.25		10.32	86.25		10.32	117.5		10.32	147.5		10.32	140		10.32	151.25		10.32	123.75		10.32	125		10.32	120		10.32	147.5		10.32	158.75		10.32	120		10.32	178.75		10.32	148.75		10.32	180		10.32	147.5		10.32	208.75
10.34	115		10.34	110		10.34	108.75		10.34	122.5		10.34	156.25		10.34	133.75		10.34	127.5		10.34	128.75		10.34	135		10.34	138.75		10.34	155		10.34	117.5		10.34	173.75		10.34	142.5		10.34	215		10.34	162.5		10.34	203.75
10.36	88.75		10.36	95		10.36	118.75		10.36	132.5		10.36	186.25		10.36	148.75		10.36	127.5		10.36	141.25		10.36	127.5		10.36	118.75		10.36	163.75		10.36	121.25		10.36	185		10.36	146.25		10.36	210		10.36	148.75		10.36	187.5
10.38	101.25		10.38	122.5		10.38	120		10.38	155		10.38	160		10.38	130		10.38	112.5		10.38	120		10.38	131.25		10.38	151.25		10.38	168.75		10.38	140		10.38	185		10.38	163.75		10.38	181.25		10.38	166.25		10.38	202.5
10.4	115		10.4	100		10.4	130		10.4	130		10.4	158.75		10.4	161.25		10.4	122.5		10.4	126.25		10.4	140		10.4	141.25		10.4	172.5		10.4	128.75		10.4	151.25		10.4	145		10.4	187.5		10.4	172.5		10.4	203.75
10.42	87.5		10.42	91.25		10.42	123.75		10.42	133.75		10.42	163.75		10.42	115		10.42	120		10.42	125		10.42	146.25		10.42	147.5		10.42	145		10.42	138.75		10.42	188.75		10.42	172.5		10.42	213.75		10.42	147.5		10.42	183.75
10.44	108.75		10.44	97.5		10.44	131.25		10.44	130		10.44	160		10.44	152.5		10.44	141.25		10.44	132.5		10.44	136.25		10.44	162.5		10.44	168.75		10.44	123.75		10.44	183.75		10.44	147.5		10.44	188.75		10.44	158.75		10.44	212.5
10.46	92.5		10.46	87.5		10.46	108.75		10.46	127.5		10.46	146.25		10.46	113.75		10.46	122.5		10.46	123.75		10.46	136.25		10.46	123.75		10.46	166.25		10.46	150		10.46	167.5		10.46	142.5		10.46	173.75		10.46	180		10.46	191.25
10.48	92.5		10.48	87.5		10.48	83.75		10.48	138.75		10.48	140		10.48	132.5		10.48	123.75		10.48	133.75		10.48	153.75		10.48	148.75		10.48	150		10.48	113.75		10.48	171.25		10.48	140		10.48	193.75		10.48	181.25		10.48	153.75
10.5	125		10.5	86.25		10.5	120		10.5	135		10.5	147.5		10.5	145		10.5	107.5		10.5	157.5		10.5	112.5		10.5	150		10.5	146.25		10.5	118.75		10.5	198.75		10.5	143.75		10.5	198.75		10.5	147.5		10.5	151.25
10.52	82.5		10.52	96.25		10.52	105		10.52	145		10.52	157.5		10.52	140		10.52	132.5		10.52	137.5		10.52	117.5		10.52	117.5		10.52	157.5		10.52	121.25		10.52	170		10.52	153.75		10.52	207.5		10.52	185		10.52	171.25
10.54	95		10.54	78.75		10.54	93.75		10.54	135		10.54	145		10.54	145		10.54	132.5		10.54	142.5		10.54	120		10.54	132.5		10.54	136.25		10.54	141.25		10.54	188.75		10.54	150		10.54	198.75		10.54	153.75		10.54	178.75
10.56	100		10.56	95		10.56	123.75		10.56	147.5		10.56	163.75		10.56	122.5		10.56	143.75		10.56	117.5		10.56	125		10.56	120		10.56	143.75		10.56	131.25		10.56	176.25		10.56	147.5		10.56	237.5		10.56	165		10.56	171.25
10.58	115		10.58	85		10.58	121.25		10.58	135		10.58	158.75		10.58	130		10.58	123.75		10.58	122.5		10.58	118.75		10.58	148.75		10.58	136.25		10.58	108.75		10.58	177.5		10.58	143.75		10.58	208.75		10.58	145		10.58	181.25
10.6	100		10.6	112.5		10.6	100		10.6	143.75		10.6	153.75		10.6	141.25		10.6	106.25		10.6	112.5		10.6	131.25		10.6	138.75		10.6	135		10.6	117.5		10.6	180		10.6	148.75		10.6	185		10.6	151.25		10.6	138.75
10.62	121.25		10.62	111.25		10.62	102.5		10.62	136.25		10.62	163.75		10.62	136.25		10.62	123.75		10.62	135		10.62	125		10.62	112.5		10.62	147.5		10.62	116.25		10.62	162.5		10.62	132.5		10.62	197.5		10.62	161.25		10.62	173.75
10.64	97.5		10.64	97.5		10.64	115		10.64	138.75		10.64	115		10.64	125		10.64	123.75		10.64	135		10.64	138.75		10.64	116.25		10.64	141.25		10.64	125		10.64	177.5		10.64	143.75		10.64	186.25		10.64	162.5		10.64	158.75
10.66	88.75		10.66	108.75		10.66	93.75		10.66	136.25		10.66	183.75		10.66	135		10.66	108.75		10.66	135		10.66	135		10.66	135		10.66	132.5		10.66	126.25		10.66	188.75		10.66	171.25		10.66	177.5		10.66	135		10.66	158.75
10.68	97.5		10.68	97.5		10.68	98.75		10.68	138.75		10.68	147.5		10.68	137.5		10.68	128.75		10.68	113.75		10.68	138.75		10.68	128.75		10.68	148.75		10.68	137.5		10.68	150		10.68	166.25		10.68	182.5		10.68	172.5		10.68	178.75
10.7	78.75		10.7	127.5		10.7	100		10.7	132.5		10.7	155		10.7	128.75		10.7	138.75		10.7	131.25		10.7	117.5		10.7	123.75		10.7	136.25		10.7	133.75		10.7	185		10.7	121.25		10.7	161.25		10.7	125		10.7	175
10.72	92.5		10.72	100		10.72	111.25		10.72	133.75		10.72	151.25		10.72	132.5		10.72	127.5		10.72	120		10.72	141.25		10.72	126.25		10.72	155		10.72	125		10.72	155		10.72	125		10.72	166.25		10.72	155		10.72	185
10.74	68.75		10.74	123.75		10.74	107.5		10.74	152.5		10.74	156.25		10.74	128.75		10.74	167.5		10.74	127.5		10.74	143.75		10.74	136.25		10.74	153.75		10.74	137.5		10.74	175		10.74	125		10.74	190		10.74	137.5		10.74	182.5
10.76	90		10.76	82.5		10.76	122.5		10.76	130		10.76	173.75		10.76	156.25		10.76	106.25		10.76	127.5		10.76	123.75		10.76	132.5		10.76	123.75		10.76	117.5		10.76	167.5		10.76	161.25		10.76	188.75		10.76	145		10.76	158.75
10.78	96.25		10.78	100		10.78	126.25		10.78	122.5		10.78	155		10.78	162.5		10.78	103.75		10.78	143.75		10.78	143.75		10.78	132.5		10.78	147.5		10.78	107.5		10.78	158.75		10.78	155		10.78	181.25		10.78	151.25		10.78	173.75
10.8	111.25		10.8	115		10.8	100		10.8	133.75		10.8	172.5		10.8	165		10.8	131.25		10.8	116.25		10.8	146.25		10.8	135		10.8	166.25		10.8	121.25		10.8	153.75		10.8	147.5		10.8	192.5		10.8	152.5		10.8	167.5
10.82	82.5		10.82	111.25		10.82	125		10.82	146.25		10.82	153.75		10.82	141.25		10.82	125		10.82	126.25		10.82	122.5		10.82	132.5		10.82	162.5		10.82	130		10.82	188.75		10.82	148.75		10.82	206.25		10.82	163.75		10.82	180
10.84	83.75		10.84	101.25		10.84	111.25		10.84	145		10.84	158.75		10.84	141.25		10.84	141.25		10.84	146.25		10.84	116.25		10.84	122.5		10.84	168.75		10.84	113.75		10.84	151.25		10.84	142.5		10.84	200		10.84	158.75		10.84	162.5
10.86	71.25		10.86	115		10.86	113.75		10.86	143.75		10.86	190		10.86	136.25		10.86	133.75		10.86	152.5		10.86	137.5		10.86	142.5		10.86	156.25		10.86	131.25		10.86	155		10.86	146.25		10.86	190		10.86	163.75		10.86	178.75
10.88	98.75		10.88	98.75		10.88	116.25		10.88	136.25		10.88	175		10.88	147.5		10.88	132.5		10.88	136.25		10.88	128.75		10.88	120		10.88	131.25		10.88	125		10.88	172.5		10.88	150		10.88	180		10.88	142.5		10.88	155
10.9	87.5		10.9	106.25		10.9	108.75		10.9	141.25		10.9	165		10.9	152.5		10.9	127.5		10.9	128.75		10.9	125		10.9	151.25		10.9	143.75		10.9	103.75		10.9	190		10.9	162.5		10.9	180		10.9	186.25		10.9	162.5
10.92	77.5		10.92	107.5		10.92	115		10.92	168.75		10.92	163.75		10.92	175		10.92	140		10.92	135		10.92	133.75		10.92	126.25		10.92	173.75		10.92	116.25		10.92	176.25		10.92	131.25		10.92	180		10.92	153.75		10.92	176.25
10.94	92.5		10.94	117.5		10.94	103.75		10.94	168.75		10.94	163.75		10.94	138.75		10.94	120		10.94	140		10.94	127.5		10.94	126.25		10.94	162.5		10.94	128.75		10.94	172.5		10.94	166.25		10.94	177.5		10.94	140		10.94	182.5
10.96	100		10.96	106.25		10.96	120		10.96	147.5		10.96	160		10.96	151.25		10.96	156.25		10.96	146.25		10.96	153.75		10.96	107.5		10.96	143.75		10.96	128.75		10.96	168.75		10.96	165		10.96	183.75		10.96	121.25		10.96	175
10.98	100		10.98	95		10.98	127.5		10.98	145		10.98	171.25		10.98	170		10.98	160		10.98	107.5		10.98	155		10.98	125		10.98	157.5		10.98	121.25		10.98	211.25		10.98	167.5		10.98	206.25		10.98	167.5		10.98	180
11	90		11	93.75		11	137.5		11	166.25		11	173.75		11	155		11	123.75		11	143.75		11	143.75		11	132.5		11	170		11	132.5		11	192.5		11	167.5		11	170		11	153.75		11	192.5
11.02	122.5		11.02	120		11.02	118.75		11.02	157.5		11.02	208.75		11.02	155		11.02	122.5		11.02	153.75		11.02	138.75		11.02	142.5		11.02	153.75		11.02	145		11.02	171.25		11.02	150		11.02	205		11.02	162.5		11.02	153.75
11.04	93.75		11.04	112.5		11.04	122.5		11.04	141.25		11.04	173.75		11.04	155		11.04	145		11.04	133.75		11.04	131.25		11.04	131.25		11.04	167.5		11.04	117.5		11.04	170		11.04	152.5		11.04	206.25		11.04	133.75		11.04	188.75
11.06	110		11.06	108.75		11.06	143.75		11.06	131.25		11.06	195		11.06	171.25		11.06	120		11.06	151.25		11.06	118.75		11.06	128.75		11.06	131.25		11.06	135		11.06	172.5		11.06	140		11.06	201.25		11.06	150		11.06	156.25
11.08	91.25		11.08	112.5		11.08	135		11.08	162.5		11.08	191.25		11.08	150		11.08	120		11.08	140		11.08	138.75		11.08	141.25		11.08	140		11.08	152.5		11.08	151.25		11.08	178.75		11.08	170		11.08	158.75		11.08	195
11.1	87.5		11.1	117.5		11.1	110		11.1	176.25		11.1	177.5		11.1	156.25		11.1	131.25		11.1	131.25		11.1	132.5		11.1	138.75		11.1	170		11.1	123.75		11.1	182.5		11.1	150		11.1	205		11.1	156.25		11.1	175
11.12	97.5		11.12	106.25		11.12	137.5		11.12	143.75		11.12	177.5		11.12	167.5		11.12	132.5		11.12	127.5		11.12	137.5		11.12	160		11.12	152.5		11.12	125		11.12	190		11.12	142.5		11.12	193.75		11.12	167.5		11.12	196.25
11.14	121.25		11.14	121.25		11.14	125		11.14	185		11.14	201.25		11.14	136.25		11.14	141.25		11.14	147.5		11.14	141.25		11.14	157.5		11.14	155		11.14	126.25		11.14	186.25		11.14	165		11.14	200		11.14	161.25		11.14	167.5
11.16	106.25		11.16	135		11.16	157.5		11.16	157.5		11.16	167.5		11.16	175		11.16	140		11.16	131.25		11.16	145		11.16	143.75		11.16	172.5		11.16	162.5		11.16	175		11.16	150		11.16	193.75		11.16	177.5		11.16	167.5
11.18	111.25		11.18	108.75		11.18	128.75		11.18	141.25		11.18	210		11.18	178.75		11.18	155		11.18	133.75		11.18	143.75		11.18	156.25		11.18	166.25		11.18	128.75		11.18	206.25		11.18	161.25		11.18	212.5		11.18	121.25		11.18	193.75
11.2	120		11.2	108.75		11.2	123.75		11.2	176.25		11.2	225		11.2	181.25		11.2	150		11.2	152.5		11.2	135		11.2	157.5		11.2	162.5		11.2	151.25		11.2	190		11.2	147.5		11.2	207.5		11.2	182.5		11.2	176.25
11.22	127.5		11.22	103.75		11.22	131.25		11.22	167.5		11.22	213.75		11.22	173.75		11.22	141.25		11.22	145		11.22	133.75		11.22	138.75		11.22	126.25		11.22	141.25		11.22	166.25		11.22	160		11.22	212.5		11.22	167.5		11.22	173.75
11.24	116.25		11.24	111.25		11.24	136.25		11.24	182.5		11.24	203.75		11.24	161.25		11.24	152.5		11.24	170		11.24	162.5		11.24	130		11.24	171.25		11.24	127.5		11.24	180		11.24	160		11.24	231.25		11.24	181.25		11.24	198.75
11.26	122.5		11.26	117.5		11.26	133.75		11.26	180		11.26	227.5		11.26	175		11.26	137.5		11.26	162.5		11.26	162.5		11.26	138.75		11.26	147.5		11.26	117.5		11.26	177.5		11.26	141.25		11.26	176.25		11.26	172.5		11.26	191.25
11.28	122.5		11.28	103.75		11.28	151.25		11.28	186.25		11.28	222.5		11.28	175		11.28	142.5		11.28	172.5		11.28	142.5		11.28	151.25		11.28	195		11.28	131.25		11.28	180		11.28	168.75		11.28	207.5		11.28	147.5		11.28	171.25
11.3	111.25		11.3	113.75		11.3	145		11.3	177.5		11.3	217.5		11.3	192.5		11.3	143.75		11.3	165		11.3	170		11.3	156.25		11.3	162.5		11.3	166.25		11.3	211.25		11.3	181.25		11.3	230		11.3	183.75		11.3	197.5
11.32	112.5		11.32	116.25		11.32	155		11.32	161.25		11.32	202.5		11.32	178.75		11.32	167.5		11.32	162.5		11.32	138.75		11.32	150		11.32	193.75		11.32	130		11.32	193.75		11.32	180		11.32	230		11.32	208.75		11.32	175
11.34	153.75		11.34	117.5		11.34	170		11.34	187.5		11.34	228.75		11.34	193.75		11.34	153.75		11.34	161.25		11.34	157.5		11.34	162.5		11.34	172.5		11.34	143.75		11.34	207.5		11.34	178.75		11.34	208.75		11.34	173.75		11.34	192.5
11.36	122.5		11.36	123.75		11.36	130		11.36	198.75		11.36	232.5		11.36	177.5		11.36	155		11.36	171.25		11.36	143.75		11.36	131.25		11.36	177.5		11.36	128.75		11.36	228.75		11.36	177.5		11.36	223.75		11.36	160		11.36	191.25
11.38	138.75		11.38	125		11.38	138.75		11.38	222.5		11.38	227.5		11.38	151.25		11.38	162.5		11.38	172.5		11.38	153.75		11.38	150		11.38	186.25		11.38	148.75		11.38	191.25		11.38	170		11.38	203.75		11.38	170		11.38	187.5
11.4	133.75		11.4	146.25		11.4	128.75		11.4	231.25		11.4	206.25		11.4	200		11.4	140		11.4	163.75		11.4	161.25		11.4	166.25		11.4	153.75		11.4	155		11.4	202.5		11.4	190		11.4	235		11.4	210		11.4	213.75
11.42	118.75		11.42	133.75		11.42	161.25		11.42	158.75		11.42	246.25		11.42	212.5		11.42	158.75		11.42	153.75		11.42	177.5		11.42	156.25		11.42	217.5		11.42	175		11.42	195		11.42	142.5		11.42	278.75		11.42	203.75		11.42	225
11.44	153.75		11.44	152.5		11.44	161.25		11.44	181.25		11.44	245		11.44	187.5		11.44	170		11.44	161.25		11.44	173.75		11.44	161.25		11.44	191.25		11.44	143.75		11.44	188.75		11.44	193.75		11.44	230		11.44	182.5		11.44	203.75
11.46	138.75		11.46	140		11.46	163.75		11.46	192.5		11.46	220		11.46	230		11.46	233.75		11.46	165		11.46	196.25		11.46	166.25		11.46	196.25		11.46	146.25		11.46	236.25		11.46	181.25		11.46	242.5		11.46	182.5		11.46	227.5
11.48	140		11.48	132.5		11.48	163.75		11.48	226.25		11.48	233.75		11.48	211.25		11.48	165		11.48	160		11.48	183.75		11.48	168.75		11.48	195		11.48	156.25		11.48	243.75		11.48	217.5		11.48	270		11.48	173.75		11.48	217.5
11.5	130		11.5	138.75		11.5	147.5		11.5	230		11.5	276.25		11.5	187.5		11.5	180		11.5	165		11.5	167.5		11.5	187.5		11.5	188.75		11.5	162.5		11.5	243.75		11.5	202.5		11.5	258.75		11.5	206.25		11.5	252.5
11.52	175		11.52	173.75		11.52	198.75		11.52	198.75		11.52	296.25		11.52	212.5		11.52	173.75		11.52	157.5		11.52	180		11.52	180		11.52	205		11.52	178.75		11.52	195		11.52	191.25		11.52	260		11.52	217.5		11.52	257.5
11.54	165		11.54	151.25		11.54	161.25		11.54	213.75		11.54	270		11.54	220		11.54	206.25		11.54	206.25		11.54	172.5		11.54	188.75		11.54	208.75		11.54	145		11.54	205		11.54	221.25		11.54	261.25		11.54	205		11.54	256.25
11.56	192.5		11.56	155		11.56	183.75		11.56	205		11.56	318.75		11.56	217.5		11.56	210		11.56	185		11.56	196.25		11.56	191.25		11.56	223.75		11.56	161.25		11.56	232.5		11.56	231.25		11.56	256.25		11.56	216.25		11.56	268.75
11.58	175		11.58	155		11.58	207.5		11.58	217.5		11.58	262.5		11.58	221.25		11.58	201.25		11.58	203.75		11.58	177.5		11.58	182.5		11.58	200		11.58	158.75		11.58	275		11.58	231.25		11.58	286.25		11.58	181.25		11.58	236.25
11.6	182.5		11.6	183.75		11.6	175		11.6	245		11.6	305		11.6	248.75		11.6	216.25		11.6	221.25		11.6	203.75		11.6	183.75		11.6	237.5		11.6	177.5		11.6	228.75		11.6	212.5		11.6	252.5		11.6	212.5		11.6	227.5
11.62	168.75		11.62	155		11.62	197.5		11.62	236.25		11.62	322.5		11.62	258.75		11.62	191.25		11.62	197.5		11.62	202.5		11.62	207.5		11.62	245		11.62	182.5		11.62	247.5		11.62	222.5		11.62	272.5		11.62	197.5		11.62	242.5
11.64	171.25		11.64	162.5		11.64	171.25		11.64	273.75		11.64	292.5		11.64	245		11.64	186.25		11.64	197.5		11.64	230		11.64	190		11.64	220		11.64	145		11.64	258.75		11.64	257.5		11.64	235		11.64	237.5		11.64	270
11.66	167.5		11.66	180		11.66	175		11.66	252.5		11.66	342.5		11.66	268.75		11.66	216.25		11.66	213.75		11.66	221.25		11.66	232.5		11.66	241.25		11.66	195		11.66	237.5		11.66	227.5		11.66	293.75		11.66	218.75		11.66	268.75
11.68	191.25		11.68	172.5		11.68	188.75		11.68	237.5		11.68	302.5		11.68	277.5		11.68	225		11.68	211.25		11.68	225		11.68	208.75		11.68	237.5		11.68	212.5		11.68	285		11.68	230		11.68	291.25		11.68	226.25		11.68	258.75
11.7	173.75		11.7	182.5		11.7	195		11.7	308.75		11.7	333.75		11.7	270		11.7	246.25		11.7	197.5		11.7	200		11.7	221.25		11.7	256.25		11.7	175		11.7	221.25		11.7	228.75		11.7	283.75		11.7	263.75		11.7	272.5
11.72	173.75		11.72	187.5		11.72	208.75		11.72	313.75		11.72	358.75		11.72	272.5		11.72	227.5		11.72	248.75		11.72	250		11.72	231.25		11.72	273.75		11.72	231.25		11.72	276.25		11.72	243.75		11.72	301.25		11.72	251.25		11.72	313.75
11.74	167.5		11.74	171.25		11.74	215		11.74	278.75		11.74	388.75		11.74	347.5		11.74	218.75		11.74	232.5		11.74	261.25		11.74	247.5		11.74	281.25		11.74	205		11.74	306.25		11.74	255		11.74	337.5		11.74	217.5		11.74	282.5
11.76	171.25		11.76	222.5		11.76	235		11.76	341.25		11.76	400		11.76	281.25		11.76	231.25		11.76	250		11.76	231.25		11.76	216.25		11.76	272.5		11.76	193.75		11.76	310		11.76	252.5		11.76	315		11.76	227.5		11.76	293.75
11.78	205		11.78	220		11.78	252.5		11.78	367.5		11.78	403.75		11.78	293.75		11.78	237.5		11.78	258.75		11.78	271.25		11.78	268.75		11.78	311.25		11.78	211.25		11.78	351.25		11.78	265		11.78	323.75		11.78	240		11.78	333.75
11.8	177.5		11.8	238.75		11.8	222.5		11.8	377.5		11.8	406.25		11.8	322.5		11.8	270		11.8	272.5		11.8	325		11.8	282.5		11.8	325		11.8	233.75		11.8	328.75		11.8	310		11.8	388.75		11.8	266.25		11.8	321.25
11.82	217.5		11.82	228.75		11.82	236.25		11.82	348.75		11.82	418.75		11.82	341.25		11.82	280		11.82	316.25		11.82	297.5		11.82	267.5		11.82	318.75		11.82	271.25		11.82	345		11.82	272.5		11.82	381.25		11.82	268.75		11.82	351.25
11.84	205		11.84	253.75		11.84	237.5		11.84	391.25		11.84	433.75		11.84	365		11.84	258.75		11.84	288.75		11.84	315		11.84	233.75		11.84	321.25		11.84	246.25		11.84	357.5		11.84	318.75		11.84	432.5		11.84	270		11.84	367.5
11.86	220		11.86	255		11.86	265		11.86	387.5		11.86	497.5		11.86	411.25		11.86	287.5		11.86	273.75		11.86	303.75		11.86	273.75		11.86	345		11.86	230		11.86	391.25		11.86	321.25		11.86	396.25		11.86	285		11.86	387.5
11.88	226.25		11.88	276.25		11.88	267.5		11.88	418.75		11.88	491.25		11.88	413.75		11.88	335		11.88	307.5		11.88	348.75		11.88	281.25		11.88	316.25		11.88	278.75		11.88	376.25		11.88	322.5		11.88	455		11.88	262.5		11.88	370
11.9	226.25		11.9	253.75		11.9	308.75		11.9	447.5		11.9	547.5		11.9	461.25		11.9	327.5		11.9	350		11.9	308.75		11.9	297.5		11.9	387.5		11.9	305		11.9	372.5		11.9	331.25		11.9	427.5		11.9	281.25		11.9	366.25
11.92	232.5		11.92	306.25		11.92	292.5		11.92	455		11.92	542.5		11.92	465		11.92	340		11.92	372.5		11.92	390		11.92	352.5		11.92	376.25		11.92	308.75		11.92	393.75		11.92	350		11.92	470		11.92	315		11.92	421.25
11.94	233.75		11.94	346.25		11.94	330		11.94	495		11.94	613.75		11.94	471.25		11.94	363.75		11.94	410		11.94	376.25		11.94	346.25		11.94	411.25		11.94	302.5		11.94	478.75		11.94	352.5		11.94	441.25		11.94	321.25		11.94	457.5
11.96	283.75		11.96	386.25		11.96	298.75		11.96	522.5		11.96	672.5		11.96	538.75		11.96	388.75		11.96	388.75		11.96	412.5		11.96	341.25		11.96	410		11.96	325		11.96	447.5		11.96	417.5		11.96	443.75		11.96	331.25		11.96	450
11.98	297.5		11.98	381.25		11.98	325		11.98	496.25		11.98	701.25		11.98	556.25		11.98	430		11.98	377.5		11.98	422.5		11.98	352.5		11.98	440		11.98	307.5		11.98	481.25		11.98	418.75		11.98	545		11.98	363.75		11.98	466.25
12	290		12	365		12	353.75		12	572.5		12	667.5		12	522.5		12	391.25		12	446.25		12	436.25		12	411.25		12	458.75		12	343.75		12	515		12	423.75		12	541.25		12	386.25		12	506.25
12.02	330		12.02	371.25		12.02	431.25		12.02	567.5		12.02	801.25		12.02	608.75		12.02	497.5		12.02	486.25		12.02	518.75		12.02	455		12.02	537.5		12.02	365		12.02	538.75		12.02	411.25		12.02	570		12.02	358.75		12.02	560
12.04	351.25		12.04	383.75		12.04	445		12.04	683.75		12.04	822.5		12.04	612.5		12.04	531.25		12.04	482.5		12.04	480		12.04	457.5		12.04	575		12.04	395		12.04	568.75		12.04	480		12.04	591.25		12.04	386.25		12.04	561.25
12.06	346.25		12.06	445		12.06	482.5		12.06	703.75		12.06	880		12.06	715		12.06	545		12.06	537.5		12.06	546.25		12.06	476.25		12.06	591.25		12.06	443.75		12.06	640		12.06	482.5		12.06	577.5		12.06	410		12.06	626.25
12.08	377.5		12.08	471.25		12.08	493.75		12.08	766.25		12.08	1025		12.08	761.25		12.08	542.5		12.08	540		12.08	563.75		12.08	526.25		12.08	646.25		12.08	467.5		12.08	672.5		12.08	538.75		12.08	672.5		12.08	437.5		12.08	735
12.1	400		12.1	537.5		12.1	582.5		12.1	752.5		12.1	1000		12.1	838.75		12.1	603.75		12.1	575		12.1	600		12.1	565		12.1	691.25		12.1	473.75		12.1	702.5		12.1	536.25		12.1	723.75		12.1	508.75		12.1	686.25
12.12	416.25		12.12	560		12.12	570		12.12	838.75		12.12	1120		12.12	833.75		12.12	647.5		12.12	621.25		12.12	682.5		12.12	590		12.12	670		12.12	486.25		12.12	770		12.12	655		12.12	706.25		12.12	470		12.12	768.75
12.14	455		12.14	543.75		12.14	595		12.14	946.25		12.14	1216.25		12.14	967.5		12.14	657.5		12.14	723.75		12.14	713.75		12.14	635		12.14	730		12.14	528.75		12.14	770		12.14	670		12.14	825		12.14	528.75		12.14	732.5
12.16	516.25		12.16	568.75		12.16	708.75		12.16	1018.75		12.16	1348.75		12.16	1056.25		12.16	753.75		12.16	745		12.16	772.5		12.16	693.75		12.16	812.5		12.16	521.25		12.16	857.5		12.16	695		12.16	775		12.16	515		12.16	858.75
12.18	530		12.18	677.5		12.18	730		12.18	1160		12.18	1430		12.18	1050		12.18	788.75		12.18	820		12.18	812.5		12.18	731.25		12.18	893.75		12.18	587.5		12.18	897.5		12.18	732.5		12.18	910		12.18	560		12.18	955
12.2	568.75		12.2	701.25		12.2	788.75		12.2	1223.75		12.2	1542.5		12.2	1213.75		12.2	827.5		12.2	912.5		12.2	903.75		12.2	797.5		12.2	932.5		12.2	646.25		12.2	1006.25		12.2	715		12.2	950		12.2	620		12.2	943.75
12.22	672.5		12.22	848.75		12.22	862.5		12.22	1285		12.22	1692.5		12.22	1293.75		12.22	968.75		12.22	941.25		12.22	998.75		12.22	823.75		12.22	981.25		12.22	671.25		12.22	1103.75		12.22	811.25		12.22	1098.75		12.22	657.5		12.22	1072.5
12.24	681.25		12.24	922.5		12.24	963.75		12.24	1507.5		12.24	1831.25		12.24	1370		12.24	1056.25		12.24	1020		12.24	1081.25		12.24	950		12.24	1106.25		12.24	710		12.24	1145		12.24	935		12.24	1153.75		12.24	645		12.24	1172.5
12.26	792.5		12.26	945		12.26	1035		12.26	1561.25		12.26	1913.75		12.26	1497.5		12.26	1098.75		12.26	1106.25		12.26	1133.75		12.26	950		12.26	1193.75		12.26	742.5		12.26	1250		12.26	948.75		12.26	1242.5		12.26	822.5		12.26	1230
12.28	806.25		12.28	1033.75		12.28	1116.25		12.28	1701.25		12.28	2212.5		12.28	1722.5		12.28	1185		12.28	1163.75		12.28	1235		12.28	1095		12.28	1195		12.28	795		12.28	1326.25		12.28	997.5		12.28	1383.75		12.28	772.5		12.28	1261.25
12.3	872.5		12.3	1088.75		12.3	1230		12.3	1863.75		12.3	2280		12.3	1815		12.3	1342.5		12.3	1288.75		12.3	1297.5		12.3	1138.75		12.3	1275		12.3	863.75		12.3	1418.75		12.3	1107.5		12.3	1426.25		12.3	798.75		12.3	1301.25
12.32	977.5		12.32	1151.25		12.32	1252.5		12.32	2015		12.32	2656.25		12.32	1871.25		12.32	1480		12.32	1397.5		12.32	1472.5		12.32	1208.75		12.32	1438.75		12.32	925		12.32	1510		12.32	1247.5		12.32	1466.25		12.32	897.5		12.32	1253.75
12.34	1072.5		12.34	1163.75		12.34	1438.75		12.34	2036.25		12.34	2690		12.34	2111.25		12.34	1505		12.34	1496.25		12.34	1585		12.34	1328.75		12.34	1500		12.34	962.5		12.34	1600		12.34	1305		12.34	1673.75		12.34	961.25		12.34	1371.25
12.36	1076.25		12.36	1390		12.36	1521.25		12.36	2122.5		12.36	2917.5		12.36	2103.75		12.36	1548.75		12.36	1662.5		12.36	1668.75		12.36	1313.75		12.36	1527.5		12.36	1031.25		12.36	1726.25		12.36	1285		12.36	1688.75		12.36	970		12.36	1348.75
12.38	1048.75		12.38	1401.25		12.38	1540		12.38	2302.5		12.38	2953.75		12.38	2108.75		12.38	1682.5		12.38	1708.75		12.38	1783.75		12.38	1398.75		12.38	1568.75		12.38	1090		12.38	1843.75		12.38	1402.5		12.38	1691.25		12.38	1051.25		12.38	1433.75
12.4	1115		12.4	1452.5		12.4	1597.5		12.4	2318.75		12.4	3146.25		12.4	2257.5		12.4	1775		12.4	1687.5		12.4	1712.5		12.4	1422.5		12.4	1693.75		12.4	1100		12.4	1887.5		12.4	1471.25		12.4	1810		12.4	1156.25		12.4	1506.25
12.42	1160		12.42	1411.25		12.42	1636.25		12.42	2502.5		12.42	3085		12.42	2376.25		12.42	1843.75		12.42	1827.5		12.42	1733.75		12.42	1560		12.42	1612.5		12.42	1107.5		12.42	2018.75		12.42	1516.25		12.42	1785		12.42	1080		12.42	1421.25
12.44	1142.5		12.44	1497.5		12.44	1652.5		12.44	2478.75		12.44	3367.5		12.44	2293.75		12.44	1891.25		12.44	1822.5		12.44	1807.5		12.44	1450		12.44	1623.75		12.44	1093.75		12.44	1997.5		12.44	1595		12.44	1901.25		12.44	1115		12.44	1323.75
12.46	1161.25		12.46	1480		12.46	1666.25		12.46	2447.5		12.46	3338.75		12.46	2280		12.46	1865		12.46	1802.5		12.46	1775		12.46	1410		12.46	1652.5		12.46	1082.5		12.46	1920		12.46	1632.5		12.46	1895		12.46	1095		12.46	1182.5
12.48	1098.75		12.48	1436.25		12.48	1608.75		12.48	2496.25		12.48	3293.75		12.48	2307.5		12.48	1860		12.48	1746.25		12.48	1800		12.48	1440		12.48	1573.75		12.48	1048.75		12.48	1966.25		12.48	1610		12.48	1765		12.48	1103.75		12.48	972.5
12.5	993.75		12.5	1405		12.5	1586.25		12.5	2335		12.5	3032.5		12.5	2050		12.5	1731.25		12.5	1721.25		12.5	1800		12.5	1346.25		12.5	1382.5		12.5	1052.5		12.5	1852.5		12.5	1558.75		12.5	1710		12.5	1112.5		12.5	878.75
12.52	965		12.52	1327.5		12.52	1437.5		12.52	2080		12.52	2816.25		12.52	1895		12.52	1610		12.52	1593.75		12.52	1575		12.52	1257.5		12.52	1315		12.52	982.5		12.52	1721.25		12.52	1500		12.52	1621.25		12.52	1108.75		12.52	730
12.54	877.5		12.54	1128.75		12.54	1232.5		12.54	1848.75		12.54	2455		12.54	1617.5		12.54	1477.5		12.54	1511.25		12.54	1337.5		12.54	1135		12.54	1066.25		12.54	905		12.54	1627.5		12.54	1406.25		12.54	1493.75		12.54	1000		12.54	656.25
12.56	770		12.56	1028.75		12.56	1081.25		12.56	1625		12.56	2151.25		12.56	1351.25		12.56	1241.25		12.56	1200		12.56	1237.5		12.56	970		12.56	1006.25		12.56	788.75		12.56	1401.25		12.56	1161.25		12.56	1371.25		12.56	957.5		12.56	575
12.58	646.25		12.58	930		12.58	843.75		12.58	1367.5		12.58	1726.25		12.58	1082.5		12.58	1103.75		12.58	1050		12.58	1010		12.58	780		12.58	810		12.58	625		12.58	1130		12.58	1033.75		12.58	1181.25		12.58	852.5		12.58	542.5
12.6	467.5		12.6	746.25		12.6	810		12.6	1156.25		12.6	1507.5		12.6	988.75		12.6	946.25		12.6	946.25		12.6	883.75		12.6	645		12.6	708.75		12.6	555		12.6	1000		12.6	956.25		12.6	986.25		12.6	725		12.6	486.25
12.62	468.75		12.62	611.25		12.62	661.25		12.62	978.75		12.62	1248.75		12.62	901.25		12.62	770		12.62	763.75		12.62	800		12.62	638.75		12.62	625		12.62	512.5		12.62	963.75		12.62	740		12.62	903.75		12.62	641.25		12.62	420
12.64	385		12.64	581.25		12.64	582.5		12.64	781.25		12.64	1147.5		12.64	716.25		12.64	693.75		12.64	647.5		12.64	701.25		12.64	550		12.64	585		12.64	422.5		12.64	820		12.64	662.5		12.64	793.75		12.64	650		12.64	387.5
12.66	328.75		12.66	520		12.66	497.5		12.66	721.25		12.66	957.5		12.66	622.5		12.66	616.25		12.66	602.5		12.66	623.75		12.66	468.75		12.66	436.25		12.66	378.75		12.66	703.75		12.66	580		12.66	707.5		12.66	480		12.66	355
12.68	355		12.68	470		12.68	446.25		12.68	646.25		12.68	850		12.68	590		12.68	550		12.68	535		12.68	495		12.68	431.25		12.68	458.75		12.68	395		12.68	606.25		12.68	566.25		12.68	616.25		12.68	438.75		12.68	302.5
12.7	313.75		12.7	412.5		12.7	437.5		12.7	582.5		12.7	783.75		12.7	498.75		12.7	477.5		12.7	477.5		12.7	483.75		12.7	432.5		12.7	448.75		12.7	312.5		12.7	467.5		12.7	492.5		12.7	555		12.7	413.75		12.7	298.75
12.72	245		12.72	353.75		12.72	383.75		12.72	482.5		12.72	717.5		12.72	488.75		12.72	443.75		12.72	457.5		12.72	397.5		12.72	375		12.72	397.5		12.72	291.25		12.72	507.5		12.72	438.75		12.72	502.5		12.72	382.5		12.72	318.75
12.74	243.75		12.74	316.25		12.74	365		12.74	462.5		12.74	653.75		12.74	472.5		12.74	396.25		12.74	380		12.74	402.5		12.74	335		12.74	366.25		12.74	265		12.74	446.25		12.74	386.25		12.74	466.25		12.74	332.5		12.74	291.25
12.76	251.25		12.76	336.25		12.76	343.75		12.76	458.75		12.76	545		12.76	392.5		12.76	348.75		12.76	350		12.76	367.5		12.76	343.75		12.76	328.75		12.76	245		12.76	436.25		12.76	322.5		12.76	415		12.76	300		12.76	276.25
12.78	170		12.78	268.75		12.78	298.75		12.78	393.75		12.78	518.75		12.78	400		12.78	337.5		12.78	352.5		12.78	326.25		12.78	270		12.78	306.25		12.78	213.75		12.78	375		12.78	358.75		12.78	386.25		12.78	310		12.78	255
12.8	195		12.8	237.5		12.8	292.5		12.8	372.5		12.8	518.75		12.8	331.25		12.8	296.25		12.8	292.5		12.8	297.5		12.8	256.25		12.8	305		12.8	231.25		12.8	352.5		12.8	281.25		12.8	377.5		12.8	323.75		12.8	241.25
12.82	210		12.82	250		12.82	242.5		12.82	346.25		12.82	472.5		12.82	297.5		12.82	328.75		12.82	272.5		12.82	280		12.82	268.75		12.82	258.75		12.82	197.5		12.82	305		12.82	317.5		12.82	363.75		12.82	275		12.82	228.75
12.84	203.75		12.84	260		12.84	237.5		12.84	305		12.84	436.25		12.84	266.25		12.84	256.25		12.84	251.25		12.84	263.75		12.84	221.25		12.84	255		12.84	221.25		12.84	345		12.84	270		12.84	326.25		12.84	230		12.84	215
12.86	178.75		12.86	203.75		12.86	192.5		12.86	255		12.86	371.25		12.86	256.25		12.86	253.75		12.86	252.5		12.86	271.25		12.86	251.25		12.86	246.25		12.86	173.75		12.86	315		12.86	235		12.86	298.75		12.86	253.75		12.86	197.5
12.88	175		12.88	215		12.88	221.25		12.88	248.75		12.88	357.5		12.88	308.75		12.88	236.25		12.88	237.5		12.88	250		12.88	218.75		12.88	202.5		12.88	193.75		12.88	298.75		12.88	250		12.88	307.5		12.88	252.5		12.88	201.25
12.9	137.5		12.9	180		12.9	225		12.9	278.75		12.9	345		12.9	272.5		12.9	227.5		12.9	227.5		12.9	245		12.9	197.5		12.9	202.5		12.9	187.5		12.9	271.25		12.9	221.25		12.9	256.25		12.9	216.25		12.9	203.75
12.92	143.75		12.92	181.25		12.92	200		12.92	267.5		12.92	316.25		12.92	220		12.92	188.75		12.92	196.25		12.92	198.75		12.92	155		12.92	213.75		12.92	170		12.92	222.5		12.92	212.5		12.92	266.25		12.92	195		12.92	183.75
12.94	160		12.94	151.25		12.94	178.75		12.94	237.5		12.94	301.25		12.94	231.25		12.94	228.75		12.94	211.25		12.94	206.25		12.94	181.25		12.94	227.5		12.94	143.75		12.94	258.75		12.94	217.5		12.94	242.5		12.94	215		12.94	163.75
12.96	141.25		12.96	142.5		12.96	155		12.96	227.5		12.96	281.25		12.96	228.75		12.96	198.75		12.96	216.25		12.96	210		12.96	198.75		12.96	198.75		12.96	153.75		12.96	242.5		12.96	196.25		12.96	211.25		12.96	172.5		12.96	162.5
12.98	122.5		12.98	142.5		12.98	168.75		12.98	190		12.98	263.75		12.98	236.25		12.98	172.5		12.98	206.25		12.98	202.5		12.98	165		12.98	176.25		12.98	147.5		12.98	193.75		12.98	175		12.98	265		12.98	172.5		12.98	171.25
13	140		13	161.25		13	187.5		13	210		13	241.25		13	200		13	171.25		13	175		13	188.75		13	173.75		13	177.5		13	171.25		13	225		13	170		13	212.5		13	188.75		13	177.5
13.02	136.25		13.02	155		13.02	165		13.02	208.75		13.02	246.25		13.02	187.5		13.02	171.25		13.02	178.75		13.02	166.25		13.02	161.25		13.02	176.25		13.02	123.75		13.02	198.75		13.02	203.75		13.02	248.75		13.02	165		13.02	153.75
13.04	145		13.04	128.75		13.04	150		13.04	197.5		13.04	205		13.04	202.5		13.04	140		13.04	166.25		13.04	173.75		13.04	148.75		13.04	180		13.04	140		13.04	171.25		13.04	158.75		13.04	190		13.04	178.75		13.04	180
13.06	130		13.06	150		13.06	143.75		13.06	171.25		13.06	216.25		13.06	186.25		13.06	155		13.06	167.5		13.06	140		13.06	167.5		13.06	147.5		13.06	121.25		13.06	205		13.06	165		13.06	202.5		13.06	137.5		13.06	161.25
13.08	127.5		13.08	127.5		13.08	152.5		13.08	167.5		13.08	198.75		13.08	157.5		13.08	173.75		13.08	136.25		13.08	175		13.08	152.5		13.08	166.25		13.08	120		13.08	181.25		13.08	121.25		13.08	198.75		13.08	130		13.08	156.25
13.1	138.75		13.1	130		13.1	140		13.1	191.25		13.1	205		13.1	173.75		13.1	152.5		13.1	157.5		13.1	126.25		13.1	127.5		13.1	126.25		13.1	112.5		13.1	175		13.1	151.25		13.1	198.75		13.1	112.5		13.1	137.5
13.12	112.5		13.12	135		13.12	137.5		13.12	165		13.12	215		13.12	195		13.12	138.75		13.12	131.25		13.12	146.25		13.12	152.5		13.12	131.25		13.12	108.75		13.12	168.75		13.12	145		13.12	192.5		13.12	132.5		13.12	143.75
13.14	105		13.14	116.25		13.14	136.25		13.14	180		13.14	197.5		13.14	188.75		13.14	132.5		13.14	160		13.14	152.5		13.14	121.25		13.14	122.5		13.14	128.75		13.14	186.25		13.14	153.75		13.14	202.5		13.14	142.5		13.14	140
13.16	106.25		13.16	113.75		13.16	121.25		13.16	158.75		13.16	173.75		13.16	158.75		13.16	153.75		13.16	137.5		13.16	113.75		13.16	121.25		13.16	121.25		13.16	126.25		13.16	193.75		13.16	132.5		13.16	191.25		13.16	150		13.16	143.75
13.18	142.5		13.18	120		13.18	143.75		13.18	147.5		13.18	191.25		13.18	147.5		13.18	151.25		13.18	133.75		13.18	141.25		13.18	138.75		13.18	166.25		13.18	121.25		13.18	161.25		13.18	142.5		13.18	166.25		13.18	132.5		13.18	126.25
13.2	107.5		13.2	135		13.2	152.5		13.2	132.5		13.2	201.25		13.2	171.25		13.2	125		13.2	160		13.2	148.75		13.2	151.25		13.2	141.25		13.2	132.5		13.2	152.5		13.2	147.5		13.2	155		13.2	123.75		13.2	166.25
13.22	106.25		13.22	126.25		13.22	141.25		13.22	133.75		13.22	166.25		13.22	133.75		13.22	161.25		13.22	122.5		13.22	126.25		13.22	121.25		13.22	117.5		13.22	92.5		13.22	153.75		13.22	132.5		13.22	133.75		13.22	148.75		13.22	143.75
13.24	126.25		13.24	116.25		13.24	132.5		13.24	158.75		13.24	197.5		13.24	177.5		13.24	137.5		13.24	141.25		13.24	130		13.24	113.75		13.24	122.5		13.24	135		13.24	153.75		13.24	128.75		13.24	167.5		13.24	142.5		13.24	143.75
13.26	116.25		13.26	120		13.26	125		13.26	130		13.26	165		13.26	158.75		13.26	147.5		13.26	140		13.26	122.5		13.26	128.75		13.26	135		13.26	113.75		13.26	156.25		13.26	121.25		13.26	136.25		13.26	143.75		13.26	126.25
13.28	112.5		13.28	128.75		13.28	120		13.28	150		13.28	148.75		13.28	125		13.28	125		13.28	153.75		13.28	135		13.28	143.75		13.28	132.5		13.28	111.25		13.28	151.25		13.28	143.75		13.28	145		13.28	96.25		13.28	137.5
13.3	106.25		13.3	120		13.3	135		13.3	146.25		13.3	145		13.3	113.75		13.3	125		13.3	136.25		13.3	126.25		13.3	120		13.3	121.25		13.3	95		13.3	156.25		13.3	122.5		13.3	152.5		13.3	145		13.3	130
13.32	122.5		13.32	116.25		13.32	112.5		13.32	155		13.32	181.25		13.32	133.75		13.32	117.5		13.32	125		13.32	112.5		13.32	95		13.32	127.5		13.32	95		13.32	147.5		13.32	118.75		13.32	133.75		13.32	122.5		13.32	115
13.34	116.25		13.34	108.75		13.34	142.5		13.34	110		13.34	161.25		13.34	121.25		13.34	143.75		13.34	95		13.34	130		13.34	137.5		13.34	115		13.34	117.5		13.34	141.25		13.34	102.5		13.34	143.75		13.34	132.5		13.34	135
13.36	120		13.36	107.5		13.36	131.25		13.36	123.75		13.36	146.25		13.36	137.5		13.36	123.75		13.36	118.75		13.36	128.75		13.36	111.25		13.36	132.5		13.36	107.5		13.36	153.75		13.36	120		13.36	166.25		13.36	116.25		13.36	127.5
13.38	98.75		13.38	108.75		13.38	133.75		13.38	132.5		13.38	137.5		13.38	122.5		13.38	121.25		13.38	118.75		13.38	120		13.38	101.25		13.38	137.5		13.38	88.75		13.38	143.75		13.38	120		13.38	126.25		13.38	97.5		13.38	110
13.4	100		13.4	110		13.4	116.25		13.4	133.75		13.4	161.25		13.4	110		13.4	128.75		13.4	100		13.4	127.5		13.4	90		13.4	117.5		13.4	85		13.4	128.75		13.4	125		13.4	147.5		13.4	95		13.4	125
13.42	120		13.42	96.25		13.42	113.75		13.42	141.25		13.42	136.25		13.42	135		13.42	110		13.42	135		13.42	111.25		13.42	105		13.42	125		13.42	105		13.42	122.5		13.42	122.5		13.42	137.5		13.42	121.25		13.42	117.5
13.44	106.25		13.44	101.25		13.44	127.5		13.44	132.5		13.44	150		13.44	136.25		13.44	126.25		13.44	125		13.44	106.25		13.44	118.75		13.44	105		13.44	117.5		13.44	163.75		13.44	127.5		13.44	141.25		13.44	140		13.44	100
13.46	108.75		13.46	102.5		13.46	123.75		13.46	135		13.46	133.75		13.46	125		13.46	116.25		13.46	125		13.46	115		13.46	117.5		13.46	108.75		13.46	97.5		13.46	118.75		13.46	92.5		13.46	122.5		13.46	131.25		13.46	120
13.48	117.5		13.48	100		13.48	105		13.48	143.75		13.48	132.5		13.48	131.25		13.48	102.5		13.48	147.5		13.48	116.25		13.48	98.75		13.48	117.5		13.48	101.25		13.48	146.25		13.48	128.75		13.48	120		13.48	120		13.48	133.75
13.5	102.5		13.5	98.75		13.5	100		13.5	122.5		13.5	152.5		13.5	112.5		13.5	110		13.5	103.75		13.5	110		13.5	105		13.5	108.75		13.5	82.5		13.5	123.75		13.5	108.75		13.5	116.25		13.5	117.5		13.5	142.5
13.52	102.5		13.52	113.75		13.52	110		13.52	137.5		13.52	128.75		13.52	126.25		13.52	137.5		13.52	122.5		13.52	120		13.52	126.25		13.52	115		13.52	91.25		13.52	107.5		13.52	110		13.52	122.5		13.52	101.25		13.52	115
13.54	116.25		13.54	102.5		13.54	118.75		13.54	132.5		13.54	131.25		13.54	141.25		13.54	111.25		13.54	127.5		13.54	105		13.54	113.75		13.54	130		13.54	91.25		13.54	125		13.54	111.25		13.54	130		13.54	85		13.54	122.5
13.56	106.25		13.56	120		13.56	98.75		13.56	150		13.56	107.5		13.56	127.5		13.56	102.5		13.56	125		13.56	106.25		13.56	127.5		13.56	126.25		13.56	97.5		13.56	130		13.56	113.75		13.56	151.25		13.56	120		13.56	102.5
13.58	107.5		13.58	105		13.58	122.5		13.58	135		13.58	137.5		13.58	152.5		13.58	127.5		13.58	96.25		13.58	101.25		13.58	147.5		13.58	123.75		13.58	100		13.58	128.75		13.58	152.5		13.58	125		13.58	112.5		13.58	132.5
13.6	107.5		13.6	100		13.6	118.75		13.6	128.75		13.6	160		13.6	118.75		13.6	146.25		13.6	113.75		13.6	106.25		13.6	117.5		13.6	118.75		13.6	116.25		13.6	140		13.6	100		13.6	132.5		13.6	122.5		13.6	93.75
13.62	116.25		13.62	103.75		13.62	110		13.62	158.75		13.62	148.75		13.62	127.5		13.62	130		13.62	103.75		13.62	122.5		13.62	115		13.62	132.5		13.62	118.75		13.62	90		13.62	123.75		13.62	155		13.62	106.25		13.62	125
13.64	111.25		13.64	121.25		13.64	121.25		13.64	138.75		13.64	133.75		13.64	152.5		13.64	126.25		13.64	126.25		13.64	110		13.64	113.75		13.64	133.75		13.64	117.5		13.64	136.25		13.64	105		13.64	133.75		13.64	102.5		13.64	105
13.66	125		13.66	127.5		13.66	126.25		13.66	116.25		13.66	166.25		13.66	116.25		13.66	133.75		13.66	116.25		13.66	118.75		13.66	115		13.66	110		13.66	112.5		13.66	118.75		13.66	102.5		13.66	152.5		13.66	82.5		13.66	130
13.68	116.25		13.68	96.25		13.68	128.75		13.68	116.25		13.68	138.75		13.68	95		13.68	130		13.68	85		13.68	113.75		13.68	118.75		13.68	137.5		13.68	107.5		13.68	110		13.68	96.25		13.68	126.25		13.68	107.5		13.68	107.5
13.7	113.75		13.7	116.25		13.7	122.5		13.7	103.75		13.7	130		13.7	103.75		13.7	122.5		13.7	102.5		13.7	121.25		13.7	103.75		13.7	132.5		13.7	92.5		13.7	116.25		13.7	108.75		13.7	122.5		13.7	117.5		13.7	117.5
13.72	103.75		13.72	102.5		13.72	122.5		13.72	116.25		13.72	122.5		13.72	121.25		13.72	131.25		13.72	115		13.72	102.5		13.72	112.5		13.72	116.25		13.72	91.25		13.72	133.75		13.72	100		13.72	140		13.72	95		13.72	133.75
13.74	111.25		13.74	110		13.74	88.75		13.74	118.75		13.74	145		13.74	105		13.74	125		13.74	100		13.74	131.25		13.74	118.75		13.74	112.5		13.74	107.5		13.74	132.5		13.74	118.75		13.74	131.25		13.74	112.5		13.74	117.5
13.76	127.5		13.76	95		13.76	130		13.76	153.75		13.76	120		13.76	146.25		13.76	155		13.76	126.25		13.76	121.25		13.76	101.25		13.76	117.5		13.76	111.25		13.76	141.25		13.76	115		13.76	138.75		13.76	135		13.76	167.5
13.78	100		13.78	85		13.78	113.75		13.78	130		13.78	132.5		13.78	123.75		13.78	95		13.78	97.5		13.78	122.5		13.78	106.25		13.78	117.5		13.78	118.75		13.78	143.75		13.78	121.25		13.78	146.25		13.78	120		13.78	137.5
13.8	105		13.8	145		13.8	111.25		13.8	160		13.8	150		13.8	142.5		13.8	130		13.8	121.25		13.8	111.25		13.8	115		13.8	115		13.8	121.25		13.8	126.25		13.8	103.75		13.8	137.5		13.8	96.25		13.8	131.25
13.82	116.25		13.82	122.5		13.82	126.25		13.82	146.25		13.82	152.5		13.82	155		13.82	113.75		13.82	108.75		13.82	120		13.82	102.5		13.82	128.75		13.82	105		13.82	146.25		13.82	136.25		13.82	152.5		13.82	100		13.82	118.75
13.84	127.5		13.84	95		13.84	106.25		13.84	131.25		13.84	166.25		13.84	122.5		13.84	128.75		13.84	127.5		13.84	125		13.84	116.25		13.84	131.25		13.84	138.75		13.84	136.25		13.84	100		13.84	117.5		13.84	137.5		13.84	120
13.86	115		13.86	97.5		13.86	120		13.86	121.25		13.86	122.5		13.86	128.75		13.86	138.75		13.86	126.25		13.86	121.25		13.86	116.25		13.86	138.75		13.86	128.75		13.86	127.5		13.86	131.25		13.86	150		13.86	120		13.86	121.25
13.88	101.25		13.88	108.75		13.88	87.5		13.88	115		13.88	153.75		13.88	127.5		13.88	126.25		13.88	122.5		13.88	110		13.88	98.75		13.88	136.25		13.88	108.75		13.88	127.5		13.88	102.5		13.88	127.5		13.88	110		13.88	133.75
13.9	125		13.9	106.25		13.9	122.5		13.9	132.5		13.9	130		13.9	123.75		13.9	118.75		13.9	110		13.9	98.75		13.9	97.5		13.9	125		13.9	88.75		13.9	120		13.9	118.75		13.9	132.5		13.9	91.25		13.9	117.5
13.92	113.75		13.92	86.25		13.92	110		13.92	101.25		13.92	142.5		13.92	97.5		13.92	102.5		13.92	115		13.92	122.5		13.92	108.75		13.92	127.5		13.92	82.5		13.92	107.5		13.92	96.25		13.92	106.25		13.92	105		13.92	127.5
13.94	111.25		13.94	86.25		13.94	116.25		13.94	120		13.94	136.25		13.94	112.5		13.94	101.25		13.94	101.25		13.94	105		13.94	126.25		13.94	91.25		13.94	83.75		13.94	116.25		13.94	107.5		13.94	128.75		13.94	107.5		13.94	132.5
13.96	106.25		13.96	97.5		13.96	107.5		13.96	117.5		13.96	131.25		13.96	122.5		13.96	98.75		13.96	97.5		13.96	110		13.96	103.75		13.96	96.25		13.96	97.5		13.96	116.25		13.96	87.5		13.96	151.25		13.96	97.5		13.96	102.5
13.98	107.5		13.98	80		13.98	118.75		13.98	92.5		13.98	117.5		13.98	80		13.98	116.25		13.98	126.25		13.98	92.5		13.98	90		13.98	103.75		13.98	115		13.98	138.75		13.98	100		13.98	130		13.98	96.25		13.98	88.75
14	96.25		14	88.75		14	106.25		14	118.75		14	115		14	97.5		14	98.75		14	96.25		14	97.5		14	95		14	95		14	102.5		14	101.25		14	103.75		14	117.5		14	101.25		14	98.75
14.02	110		14.02	81.25		14.02	98.75		14.02	90		14.02	151.25		14.02	95		14.02	93.75		14.02	80		14.02	72.5		14.02	105		14.02	121.25		14.02	86.25		14.02	125		14.02	106.25		14.02	131.25		14.02	98.75		14.02	82.5
14.04	77.5		14.04	91.25		14.04	107.5		14.04	88.75		14.04	123.75		14.04	123.75		14.04	108.75		14.04	97.5		14.04	91.25		14.04	108.75		14.04	113.75		14.04	92.5		14.04	103.75		14.04	100		14.04	123.75		14.04	105		14.04	110
14.06	105		14.06	95		14.06	98.75		14.06	120		14.06	115		14.06	115		14.06	113.75		14.06	110		14.06	78.75		14.06	102.5		14.06	88.75		14.06	85		14.06	93.75		14.06	126.25		14.06	123.75		14.06	93.75		14.06	122.5
14.08	83.75		14.08	83.75		14.08	91.25		14.08	83.75		14.08	82.5		14.08	107.5		14.08	76.25		14.08	98.75		14.08	85		14.08	107.5		14.08	101.25		14.08	93.75		14.08	122.5		14.08	91.25		14.08	120		14.08	86.25		14.08	113.75
14.1	98.75		14.1	96.25		14.1	77.5		14.1	101.25		14.1	82.5		14.1	106.25		14.1	117.5		14.1	90		14.1	78.75		14.1	78.75		14.1	103.75		14.1	100		14.1	121.25		14.1	87.5		14.1	133.75		14.1	118.75		14.1	107.5
14.12	80		14.12	108.75		14.12	103.75		14.12	96.25		14.12	95		14.12	108.75		14.12	80		14.12	106.25		14.12	91.25		14.12	100		14.12	88.75		14.12	98.75		14.12	103.75		14.12	87.5		14.12	118.75		14.12	110		14.12	90
14.14	76.25		14.14	91.25		14.14	95		14.14	97.5		14.14	83.75		14.14	90		14.14	83.75		14.14	96.25		14.14	103.75		14.14	91.25		14.14	98.75		14.14	87.5		14.14	117.5		14.14	107.5		14.14	105		14.14	82.5		14.14	97.5
14.16	97.5		14.16	87.5		14.16	106.25		14.16	105		14.16	117.5		14.16	90		14.16	85		14.16	108.75		14.16	73.75		14.16	78.75		14.16	115		14.16	81.25		14.16	121.25		14.16	87.5		14.16	111.25		14.16	91.25		14.16	92.5
14.18	92.5		14.18	88.75		14.18	105		14.18	100		14.18	113.75		14.18	98.75		14.18	115		14.18	110		14.18	80		14.18	102.5		14.18	96.25		14.18	93.75		14.18	106.25		14.18	97.5		14.18	123.75		14.18	93.75		14.18	100
14.2	90		14.2	80		14.2	106.25		14.2	95		14.2	122.5		14.2	92.5		14.2	102.5		14.2	105		14.2	75		14.2	82.5		14.2	113.75		14.2	98.75		14.2	117.5		14.2	101.25		14.2	123.75		14.2	123.75		14.2	100
14.22	91.25		14.22	82.5		14.22	107.5		14.22	105		14.22	83.75		14.22	125		14.22	105		14.22	83.75		14.22	91.25		14.22	103.75		14.22	108.75		14.22	103.75		14.22	121.25		14.22	90		14.22	113.75		14.22	88.75		14.22	126.25
14.24	95		14.24	87.5		14.24	101.25		14.24	88.75		14.24	95		14.24	111.25		14.24	91.25		14.24	98.75		14.24	88.75		14.24	91.25		14.24	101.25		14.24	103.75		14.24	121.25		14.24	117.5		14.24	101.25		14.24	102.5		14.24	92.5
14.26	91.25		14.26	86.25		14.26	98.75		14.26	101.25		14.26	105		14.26	108.75		14.26	91.25		14.26	116.25		14.26	93.75		14.26	82.5		14.26	87.5		14.26	82.5		14.26	117.5		14.26	72.5		14.26	108.75		14.26	88.75		14.26	92.5
14.28	95		14.28	73.75		14.28	83.75		14.28	107.5		14.28	108.75		14.28	106.25		14.28	92.5		14.28	97.5		14.28	86.25		14.28	95		14.28	106.25		14.28	77.5		14.28	102.5		14.28	91.25		14.28	131.25		14.28	106.25		14.28	86.25
14.3	98.75		14.3	75		14.3	106.25		14.3	107.5		14.3	90		14.3	108.75		14.3	86.25		14.3	83.75		14.3	77.5		14.3	85		14.3	97.5		14.3	92.5		14.3	148.75		14.3	92.5		14.3	96.25		14.3	123.75		14.3	98.75
14.32	86.25		14.32	60		14.32	108.75		14.32	107.5		14.32	91.25		14.32	85		14.32	97.5		14.32	88.75		14.32	85		14.32	81.25		14.32	117.5		14.32	93.75		14.32	132.5		14.32	105		14.32	90		14.32	102.5		14.32	105
14.34	85		14.34	75		14.34	120		14.34	106.25		14.34	117.5		14.34	90		14.34	107.5		14.34	87.5		14.34	86.25		14.34	100		14.34	102.5		14.34	91.25		14.34	86.25		14.34	102.5		14.34	121.25		14.34	95		14.34	86.25
14.36	107.5		14.36	66.25		14.36	90		14.36	98.75		14.36	95		14.36	108.75		14.36	90		14.36	95		14.36	71.25		14.36	97.5		14.36	88.75		14.36	87.5		14.36	92.5		14.36	108.75		14.36	110		14.36	82.5		14.36	81.25
14.38	91.25		14.38	80		14.38	83.75		14.38	85		14.38	100		14.38	96.25		14.38	97.5		14.38	103.75		14.38	75		14.38	102.5		14.38	111.25		14.38	86.25		14.38	90		14.38	95		14.38	110		14.38	78.75		14.38	103.75
14.4	82.5		14.4	75		14.4	87.5		14.4	100		14.4	116.25		14.4	96.25		14.4	86.25		14.4	98.75		14.4	92.5		14.4	101.25		14.4	97.5		14.4	97.5		14.4	108.75		14.4	105		14.4	120		14.4	106.25		14.4	113.75
14.42	86.25		14.42	110		14.42	95		14.42	111.25		14.42	100		14.42	98.75		14.42	93.75		14.42	91.25		14.42	87.5		14.42	91.25		14.42	118.75		14.42	85		14.42	117.5		14.42	82.5		14.42	115		14.42	86.25		14.42	92.5
14.44	107.5		14.44	86.25		14.44	97.5		14.44	116.25		14.44	87.5		14.44	83.75		14.44	105		14.44	112.5		14.44	81.25		14.44	122.5		14.44	95		14.44	86.25		14.44	123.75		14.44	101.25		14.44	105		14.44	102.5		14.44	96.25
14.46	110		14.46	71.25		14.46	95		14.46	96.25		14.46	100		14.46	103.75		14.46	98.75		14.46	77.5		14.46	96.25		14.46	95		14.46	91.25		14.46	93.75		14.46	103.75		14.46	100		14.46	131.25		14.46	98.75		14.46	121.25
14.48	98.75		14.48	81.25		14.48	103.75		14.48	111.25		14.48	98.75		14.48	105		14.48	101.25		14.48	81.25		14.48	85		14.48	75		14.48	91.25		14.48	87.5		14.48	117.5		14.48	98.75		14.48	131.25		14.48	80		14.48	98.75
14.5	96.25		14.5	66.25		14.5	96.25		14.5	90		14.5	88.75		14.5	95		14.5	101.25		14.5	101.25		14.5	85		14.5	93.75		14.5	90		14.5	95		14.5	116.25		14.5	117.5		14.5	110		14.5	92.5		14.5	107.5
14.52	92.5		14.52	80		14.52	96.25		14.52	97.5		14.52	106.25		14.52	95		14.52	82.5		14.52	97.5		14.52	98.75		14.52	97.5		14.52	90		14.52	102.5		14.52	103.75		14.52	80		14.52	113.75		14.52	88.75		14.52	101.25
14.54	86.25		14.54	96.25		14.54	97.5		14.54	106.25		14.54	108.75		14.54	95		14.54	106.25		14.54	73.75		14.54	90		14.54	88.75		14.54	112.5		14.54	96.25		14.54	113.75		14.54	98.75		14.54	113.75		14.54	85		14.54	103.75
14.56	117.5		14.56	81.25		14.56	86.25		14.56	91.25		14.56	106.25		14.56	97.5		14.56	113.75		14.56	87.5		14.56	102.5		14.56	83.75		14.56	87.5		14.56	90		14.56	95		14.56	76.25		14.56	96.25		14.56	92.5		14.56	110
14.58	103.75		14.58	92.5		14.58	87.5		14.58	101.25		14.58	95		14.58	105		14.58	117.5		14.58	93.75		14.58	80		14.58	85		14.58	111.25		14.58	103.75		14.58	107.5		14.58	82.5		14.58	123.75		14.58	105		14.58	113.75
14.6	111.25		14.6	91.25		14.6	115		14.6	98.75		14.6	92.5		14.6	88.75		14.6	105		14.6	93.75		14.6	96.25		14.6	110		14.6	98.75		14.6	91.25		14.6	112.5		14.6	97.5		14.6	127.5		14.6	105		14.6	86.25
14.62	105		14.62	80		14.62	75		14.62	132.5		14.62	120		14.62	83.75		14.62	110		14.62	91.25		14.62	88.75		14.62	97.5		14.62	111.25		14.62	86.25		14.62	116.25		14.62	96.25		14.62	115		14.62	102.5		14.62	85
14.64	120		14.64	95		14.64	117.5		14.64	112.5		14.64	97.5		14.64	100		14.64	105		14.64	106.25		14.64	95		14.64	88.75		14.64	92.5		14.64	82.5		14.64	110		14.64	100		14.64	120		14.64	90		14.64	122.5
14.66	91.25		14.66	91.25		14.66	107.5		14.66	98.75		14.66	111.25		14.66	91.25		14.66	100		14.66	113.75		14.66	73.75		14.66	108.75		14.66	113.75		14.66	80		14.66	97.5		14.66	80		14.66	118.75		14.66	103.75		14.66	105
14.68	108.75		14.68	81.25		14.68	112.5		14.68	82.5		14.68	115		14.68	125		14.68	112.5		14.68	78.75		14.68	85		14.68	81.25		14.68	105		14.68	86.25		14.68	131.25		14.68	97.5		14.68	118.75		14.68	112.5		14.68	76.25
14.7	102.5		14.7	91.25		14.7	95		14.7	107.5		14.7	113.75		14.7	101.25		14.7	95		14.7	127.5		14.7	75		14.7	95		14.7	121.25		14.7	68.75		14.7	128.75		14.7	102.5		14.7	122.5		14.7	100		14.7	117.5
14.72	102.5		14.72	101.25		14.72	101.25		14.72	108.75		14.72	105		14.72	105		14.72	110		14.72	103.75		14.72	86.25		14.72	88.75		14.72	111.25		14.72	100		14.72	121.25		14.72	68.75		14.72	133.75		14.72	107.5		14.72	95
14.74	105		14.74	77.5		14.74	97.5		14.74	106.25		14.74	112.5		14.74	113.75		14.74	106.25		14.74	96.25		14.74	97.5		14.74	105		14.74	102.5		14.74	80		14.74	137.5		14.74	107.5		14.74	117.5		14.74	92.5		14.74	112.5
14.76	100		14.76	92.5		14.76	96.25		14.76	106.25		14.76	113.75		14.76	108.75		14.76	111.25		14.76	110		14.76	82.5		14.76	106.25		14.76	128.75		14.76	92.5		14.76	112.5		14.76	90		14.76	113.75		14.76	108.75		14.76	93.75
14.78	106.25		14.78	96.25		14.78	103.75		14.78	98.75		14.78	112.5		14.78	105		14.78	111.25		14.78	95		14.78	108.75		14.78	80		14.78	82.5		14.78	111.25		14.78	121.25		14.78	82.5		14.78	132.5		14.78	90		14.78	101.25
14.8	76.25		14.8	92.5		14.8	123.75		14.8	88.75		14.8	100		14.8	97.5		14.8	93.75		14.8	103.75		14.8	90		14.8	108.75		14.8	125		14.8	80		14.8	118.75		14.8	87.5		14.8	122.5		14.8	117.5		14.8	110
14.82	107.5		14.82	86.25		14.82	101.25		14.82	93.75		14.82	96.25		14.82	112.5		14.82	86.25		14.82	75		14.82	75		14.82	102.5		14.82	117.5		14.82	80		14.82	112.5		14.82	97.5		14.82	111.25		14.82	110		14.82	100
14.84	98.75		14.84	80		14.84	130		14.84	103.75		14.84	101.25		14.84	112.5		14.84	111.25		14.84	115		14.84	97.5		14.84	95		14.84	101.25		14.84	105		14.84	121.25		14.84	95		14.84	111.25		14.84	93.75		14.84	107.5
14.86	103.75		14.86	71.25		14.86	110		14.86	105		14.86	108.75		14.86	110		14.86	97.5		14.86	116.25		14.86	112.5		14.86	98.75		14.86	103.75		14.86	88.75		14.86	103.75		14.86	93.75		14.86	133.75		14.86	110		14.86	100
14.88	86.25		14.88	83.75		14.88	102.5		14.88	91.25		14.88	105		14.88	105		14.88	110		14.88	110		14.88	88.75		14.88	106.25		14.88	115		14.88	108.75		14.88	126.25		14.88	87.5		14.88	93.75		14.88	102.5		14.88	95
14.9	98.75		14.9	77.5		14.9	102.5		14.9	78.75		14.9	113.75		14.9	130		14.9	88.75		14.9	95		14.9	78.75		14.9	102.5		14.9	83.75		14.9	95		14.9	117.5		14.9	82.5		14.9	146.25		14.9	91.25		14.9	105
14.92	95		14.92	92.5		14.92	98.75		14.92	98.75		14.92	92.5		14.92	128.75		14.92	92.5		14.92	107.5		14.92	88.75		14.92	91.25		14.92	113.75		14.92	91.25		14.92	123.75		14.92	95		14.92	118.75		14.92	92.5		14.92	111.25
14.94	98.75		14.94	80		14.94	115		14.94	88.75		14.94	92.5		14.94	126.25		14.94	120		14.94	95		14.94	77.5		14.94	105		14.94	106.25		14.94	88.75		14.94	123.75		14.94	100		14.94	110		14.94	101.25		14.94	116.25
14.96	98.75		14.96	68.75		14.96	103.75		14.96	96.25		14.96	96.25		14.96	112.5		14.96	106.25		14.96	126.25		14.96	93.75		14.96	135		14.96	100		14.96	105		14.96	123.75		14.96	97.5		14.96	131.25		14.96	87.5		14.96	117.5
14.98	106.25		14.98	92.5		14.98	97.5		14.98	103.75		14.98	83.75		14.98	115		14.98	101.25		14.98	101.25		14.98	82.5		14.98	90		14.98	117.5		14.98	91.25		14.98	116.25		14.98	100		14.98	125		14.98	103.75		14.98	111.25
15	120		15	78.75		15	98.75		15	110		15	92.5		15	118.75		15	101.25		15	102.5		15	95		15	116.25		15	125		15	97.5		15	132.5		15	103.75		15	115		15	120		15	108.75

## Sheet: Figure.3
Figure 3
	0 cm			61 cm			121 cm			121 cm
	Thickness	Frequency		Thickness	Frequency		Thickness	Frequency		Thickness	Frequency
	(nm)	(%)		(nm)	(%)		(nm)	(%)		(nm)	(%)
	3	1.13636		3	2.23464		3	6.12245		3	1.78571
	5	27.2727		5	30.1676		5	51.7007		5	35.7143
	7	30.6818		7	31.2849		7	25.1701		7	25.8929
	9	15.9091		9	15.6425		9	10.8843		9	13.3929
	11	7.38636		11	7.82123		11	1.36054		11	8.92857
	13	5.11364		13	3.91061		13	1.36054		13	7.14286
	15	3.40909		15	2.23464		15	1.36054		15	4.46429
	17	2.27273		17	1.67598		17	0		17	1.78571
	19	1.70455		19	1.11732		19	0		19	0.89286
	21	1.13636		21	1.67598		21	1.36054		21	0
	23	0.56818		23	0		23	0.68027		23	0
	25	0		25	0.55866		25	0		25	0
	27	0.56818		27	0		27	0		27	0
	29	0.56818		29	0		29	0		29	0
	31	0.56818		31	0		31	0		31	0
	33	0.56818		33	0		33	0		33	0
	35	0		35	0		35	0		35	0
	37	0.56818		37	1.11732		37	0		37	0
	39	0.56818		39	0.55866		39	0		39	0
	41	0		41	0		41	0		41	0

## Sheet: Figure.4a
Figure 4a
	U1					U2					U3					U4
	Tetrahedral	Average	Structural formula			Tetrahedral	Average	Structural formula			Tetrahedral	Average	Structural formula			Tetrahedral	Average	Structural formula
	Si	7.1563	3.57815			Si	6.91393	3.45696			Si	7.31033	3.65517			Si	7.47083	3.73542
	Al(4)	0.843698	0.421849			Al(4)	1.08607	0.543036			Al(4)	0.689669	0.344835			Al(4)	0.529167	0.264584
	Octahedral					Octahedral					Octahedral					Octahedral
	Al(6)	2.16489	1.08245			Al(6)	2.17927	1.08964			Al(6)	2.58067	1.29033			Al(6)	3.10595	1.55297
	Mg	0.407333	0.203666			Mg	0.513624	0.256812			Mg	0.387123	0.193562			Mg	0.0840145	0.0420072
	Fe	1.34146	0.670732			Fe	1.36061	0.680306			Fe	0.844985	0.422493			Fe	0.540171	0.270086
	interlayer		0			interlayer					interlayer					interlayer
	K	0.896658	0.448329			K	1.19733	0.598663			K	1.12729	0.563645			K	0.802027	0.401013
	Ca	0.0881857	0.0440929			Ca	0.104553	0.0522763			Ca	0.159586	0.0797929			Ca	0.118347	0.0591737
	Na	0.436938	0.218469			Na	0.0327406	0.0163703			Na	0.179868	0.0899341			Na	0.384056	0.192028
	charge					charge					charge					charge
	tetra	-0.843698	-0.421849			tetra	-1.08607	-0.543036			tetra	-0.689669	-0.344835			tetra	-0.529167	-0.264584
	octa	-0.66627	-0.333135			octa	-0.684524	-0.342262			octa	-0.936661	-0.468331			octa	-0.893609	-0.446805

## Sheet: Figure.4b
Figure 4b
			U1					U3
			Energy loss (eV)	Intensity	Background			Energy loss (eV)	Intensity	Background
			680	117.271	25.3472			680	151.737	25.2425
			680.2	127.943	25.544			680.2	144.462	25.4295
			680.4	133.511	25.7439			680.4	131.533	25.6193
			680.6	154.263	25.947			680.6	115.784	25.812
			680.8	161.718	26.1533			680.8	99.9939	26.0076
			681	186.837	26.3629			681	68.8011	26.2063
			681.2	239.774	26.576			681.2	45.6153	26.408
			681.4	261.937	26.7925			681.4	23.5265	26.6128
			681.6	270.977	27.0126			681.6	31.3238	26.8209
			681.8	258.911	27.2364			681.8	46.5854	27.0322
			682	241.202	27.4639			682	30.7881	27.247
			682.2	200.623	27.6952			682.2	11.2482	27.4651
			682.4	146.169	27.9306			682.4	30.3642	27.6869
			682.6	115.748	28.1699			682.6	69.8668	27.9122
			682.8	67.8551	28.4135			682.8	78.7951	28.1413
			683	50.4986	28.6613			683	88.9186	28.3742
			683.2	36.2059	28.9134			683.2	126.452	28.6109
			683.4	-25.3199	29.1701			683.4	144.697	28.8517
			683.6	-70.7194	29.4314			683.6	125.079	29.0966
			683.8	-94.9377	29.6975			683.8	107.601	29.3457
			684	-128.908	29.9684			684	93.4719	29.5992
			684.2	-163.155	30.2444			684.2	79.0968	29.8571
			684.4	-202.505	30.5255			684.4	76.359	30.1195
			684.6	-232.346	30.8119			684.6	65.5475	30.3866
			684.8	-196.286	31.1037			684.8	38.8382	30.6585
			685	-157.061	31.4012			685	54.5906	30.9354
			685.2	-176.728	31.7045			685.2	74.4258	31.2173
			685.4	-218.167	32.0136			685.4	40.4572	31.5045
			685.6	-252.287	32.329			685.6	27.2239	31.797
			685.8	-254.127	32.6506			685.8	51.7222	32.095
			686	-238.009	32.9787			686	76.2489	32.3987
			686.2	-242.247	33.3136			686.2	85.7182	32.7082
			686.4	-277.296	33.6553			686.4	105.212	33.0238
			686.6	-311.236	34.0042			686.6	133.075	33.3455
			686.8	-329.374	34.3604			686.8	112.771	33.6736
			687	-340.555	34.7242			687	84.4331	34.0083
			687.2	-322.531	35.0958			687.2	106.945	34.3497
			687.4	-301.188	35.4755			687.4	157.173	34.698
			687.6	-288.483	35.8636			687.6	202.387	35.0536
			687.8	-266.763	36.2603			687.8	212.7	35.4166
			688	-198.435	36.666			688	190.617	35.7872
			688.2	-149.037	37.0809			688.2	149.306	36.1657
			688.4	-113.586	37.5053			688.4	92.3283	36.5523
			688.6	-41.0804	37.9397			688.6	46.3139	36.9474
			688.8	-10.6383	38.3842			688.8	45.1531	37.3511
			689	-5.0484	38.8394			689	54.8853	37.7639
			689.2	23.5721	39.3056			689.2	52.1783	38.1859
			689.4	45.4031	39.7832			689.4	40.6495	38.6175
			689.6	66.9602	40.2726			689.6	2.64268	39.059
			689.8	89.8762	40.7743			689.8	-40.8186	39.5109
			690	61.9013	41.2888			690	-54.5781	39.9734
			690.2	49.7113	41.8164			690.2	-85.7412	40.4469
			690.4	74.8453	42.3579			690.4	-105.3	40.9318
			690.6	119.491	42.9136			690.6	-60.9301	41.4286
			690.8	155.308	43.4842			690.8	-25.7253	41.9377
			691	150.138	44.0703			691	-58.2089	42.4596
			691.2	153.791	44.6726			691.2	-93.4552	42.9947
			691.4	141.687	45.2916			691.4	-90.6592	43.5435
			691.6	126.372	45.9282			691.6	-92.3718	44.1067
			691.8	126.917	46.583			691.8	-90.1007	44.6847
			692	98.6102	47.257			692	-93.4746	45.2782
			692.2	100.894	47.9509			692.2	-136.345	45.8878
			692.4	134.889	48.6656			692.4	-191.689	46.5142
			692.6	141.877	49.4021			692.6	-233.927	47.158
			692.8	148.612	50.1614			692.8	-269.76	47.8201
			693	141.784	50.9446			693	-276.315	48.5012
			693.2	96.3993	51.7529			693.2	-269.765	49.202
			693.4	76.6009	52.5874			693.4	-250.653	49.9237
			693.6	68.1315	53.4495			693.6	-246.568	50.6669
			693.8	52.4444	54.3405			693.8	-220.194	51.4329
			694	78.098	55.262			694	-196.48	52.2225
			694.2	95.6746	56.2156			694.2	-221.879	53.037
			694.4	90.475	57.2029			694.4	-255.289	53.8774
			694.6	73.4484	58.2259			694.6	-261.961	54.7452
			694.8	60.5715	59.2864			694.8	-226.836	55.6417
			695	68.0553	60.3865			695	-210.549	56.5682
			695.2	221.923	61.5287			695.2	-192.044	57.5264
			695.4	360.152	62.7152			695.4	-158.878	58.5179
			695.6	373.629	63.9488			695.6	-142.222	59.5445
			695.8	414.196	65.2323			695.8	-161.637	60.6081
			696	458.281	66.5689			696	-191.66	61.7107
			696.2	501.228	67.9619			696.2	-182.002	62.8546
			696.4	549.215	69.415			696.4	-163.335	64.042
			696.6	623.231	70.9321			696.6	-133.562	65.2756
			696.8	728.327	72.5177			696.8	-93.4792	66.5581
			697	835.784	74.1763			697	-68.6921	67.8925
			697.2	938.314	75.9134			697.2	-28.1263	69.282
			697.4	1020.19	77.7345			697.4	24.9095	70.7301
			697.6	1060.72	79.646			697.6	55.6421	72.2407
			697.8	1118.43	81.6547			697.8	79.3097	73.8178
			698	1210.19	83.7683			698	117.83	75.466
			698.2	1339.01	85.9953			698.2	164.802	77.1902
			698.4	1464.97	88.345			698.4	233.029	78.9958
			698.6	1543.22	90.828			698.6	306.75	80.8887
			698.8	1640.77	93.4559			698.8	392.113	82.8755
			699	1778.66	96.2419			699	466.619	84.9634
			699.2	1903.44	99.2007			699.2	539.307	87.1602
			699.4	2062.09	102.349			699.4	628.715	89.4748
			699.6	2305.42	105.705			699.6	741.001	91.917
			699.8	2613.38	109.292			699.8	867.984	94.4976
			700	2942.23	113.132			700	1000.98	97.2287
			700.2	3096.69	117.254			700.2	1168.79	100.124
			700.4	3155.62	121.692			700.4	1319.49	103.199
			700.6	3455.64	126.481			700.6	1491.11	106.471
			700.8	3950.25	131.666			700.8	1720.39	109.959
			701	4468.61	137.299			701	1981.08	113.685
			701.2	5062.35	143.438			701.2	2284.09	117.676
			701.4	5738.5	150.158			701.4	2640.58	121.96
			701.6	6408.59	157.543			701.6	3021.24	126.57
			701.8	7064.41	165.698			701.8	3430.26	131.547
			702	7721.14	174.75			702	3884.55	136.935
			702.2	8406.33	184.855			702.2	4356.03	142.787
			702.4	9093.64	196.209			702.4	4829.35	149.166
			702.6	9781.17	209.057			702.6	5318.81	156.147
			702.8	10448.1	223.715			702.8	5842.36	163.82
			703	11065.2	240.592			703	6371.33	172.293
			703.2	11665.4	260.232			703.2	6841.67	181.697
			703.4	12226.8	283.371			703.4	7283.73	192.195
			703.6	12747.1	311.025			703.6	7760.15	203.99
			703.8	13263.4	344.649			703.8	8244.75	217.337
			704	13725.4	386.383			704	8698.81	232.564
			704.2	14115.5	439.509			704.2	9136.84	250.096
			704.4	14495.6	509.313			704.4	9557.57	270.498
			704.6	14822.7	604.815			704.6	9946.6	294.533
			704.8	15063.1	742.563			704.8	10300.6	323.259
			705	15226.5	955.62			705	10618.9	358.185
			705.2	15324.7	1315.77			705.2	10876.4	401.534
			705.4	15561.7	1975.21			705.4	11140.5	456.715
			705.6	15744.5	3070.74			705.6	11461	529.218
			705.8	15675.6	4166.23			705.8	11688.2	628.411
			706	15517.1	4825.61			706	11817.2	771.48
			706.2	15302.1	5185.73			706.2	11929.3	992.762
			706.4	14994.7	5398.78			706.4	12060.6	1366.81
			706.6	14608.3	5536.54			706.6	12169.5	2051.68
			706.8	14201.4	5632.05			706.8	12185.1	3189.53
			707	13756.5	5701.88			707	12117	4327.43
			707.2	13258.8	5755.03			707.2	11942.4	5012.37
			707.4	12728.9	5796.79			707.4	11715.4	5386.45
			707.6	12246.4	5830.45			707.6	11515.5	5607.76
			707.8	11733.4	5858.14			707.8	11321.1	5750.85
			708	11212.9	5881.32			708	11094.7	5850.07
			708.2	10743.6	5901			708.2	10830.4	5922.6
			708.4	10274.6	5917.93			708.4	10588.9	5977.82
			708.6	9813.68	5932.64			708.6	10361.4	6021.2
			708.8	9403.17	5945.55			708.8	10093.1	6056.16
			709	9040.68	5956.97			709	9794.72	6084.93
			709.2	8707.54	5967.15			709.2	9500.94	6109.02
			709.4	8402.42	5976.27			709.4	9233.46	6129.47
			709.6	8109.31	5984.51			709.6	8958.15	6147.06
			709.8	7851.54	5991.98			709.8	8704.5	6162.35
			710	7595.71	5998.8			710	8478.88	6175.76
			710.2	7357.01	6005.04			710.2	8256.62	6187.63
			710.4	7164.25	6010.78			710.4	8049.22	6198.21
			710.6	6995.59	6016.08			710.6	7822.02	6207.69
			710.8	6830.58	6021			710.8	7587.83	6216.26
			711	6672.46	6025.57			711	7397.47	6224.03
			711.2	6555.95	6029.83			711.2	7247.96	6231.12
			711.4	6426.5	6033.83			711.4	7113.93	6237.61
			711.6	6313.18	6037.58			711.6	6955.84	6243.58
			711.8	6243.48	6041.12			711.8	6791.23	6249.1
			712	6183.19	6044.46			712	6666.58	6254.22
			712.2	6147.24	6047.63			712.2	6563.39	6258.98
			712.4	6132.16	6050.65			712.4	6507.35	6263.42
			712.6	6144.26	6053.52			712.6	6484.2	6267.59
			712.8	6172.72	6056.27			712.8	6445.72	6271.5
			713	6255.45	6058.91			713	6400.37	6275.19
			713.2	6374.65	6061.45			713.2	6365.65	6278.68
			713.4	6493.08	6063.91			713.4	6371.94	6281.99
			713.6	6646.12	6066.3			713.6	6408.76	6285.13
			713.8	6805.95	6068.63			713.8	6455.26	6288.14
			714	6942.74	6070.91			714	6517.2	6291.02
			714.2	7082.83	6073.16			714.2	6626.95	6293.78
			714.4	7245.53	6075.39			714.4	6752.43	6296.45
			714.6	7427.2	6077.61			714.6	6841.26	6299.03
			714.8	7620.54	6079.85			714.8	6989.75	6301.54
			715	7819.33	6082.13			715	7201.22	6303.99
			715.2	8049.23	6084.46			715.2	7417.66	6306.4
			715.4	8297.9	6086.88			715.4	7620.57	6308.78
			715.6	8525.76	6089.42			715.6	7814.8	6311.14
			715.8	8738.94	6092.15			715.8	8037.24	6313.5
			716	8928.94	6095.12			716	8229.48	6315.88
			716.2	9102.87	6098.44			716.2	8407.93	6318.3
			716.4	9273.44	6102.25			716.4	8591.02	6320.8
			716.6	9467.26	6106.76			716.6	8762.07	6323.39
			716.8	9636.58	6112.32			716.8	8910.14	6326.14
			717	9752.41	6119.53			717	9062.32	6329.08
			717.2	9849.97	6129.46			717.2	9212.18	6332.31
			717.4	9931.3	6144.28			717.4	9333.06	6335.92
			717.6	10044.3	6168.66			717.6	9468.44	6340.08
			717.8	10150	6212.57			717.8	9610.85	6345.03
			718	10186.6	6284.91			718	9723.02	6351.15
			718.2	10178.9	6357.23			718.2	9806.5	6359.1
			718.4	10142.3	6401.05			718.4	9905.51	6370.1
			718.6	10119.7	6425.31			718.6	9983.82	6386.54
			718.8	10069.4	6439.94			718.8	10025.9	6413.64
			719	10013.3	6449.63			719	10060.5	6462.49
			719.2	9962.79	6456.55			719.2	10068.7	6543.04
			719.4	9853.51	6461.76			719.4	10041.9	6623.57
			719.6	9755.74	6465.87			719.6	10021.4	6672.34
			719.8	9648.14	6469.22			719.8	10024	6699.32
			720	9473.17	6472.02			720	9971.08	6715.57
			720.2	9275.64	6474.41			720.2	9864.37	6726.31
			720.4	9096.24	6476.5			720.4	9762.31	6733.97
			720.6	8904.48	6478.34			720.6	9655.92	6739.73
			720.8	8721.22	6479.98			720.8	9527.25	6744.26
			721	8534.89	6481.47			721	9391.36	6747.94
			721.2	8362.43	6482.82			721.2	9323.97	6751.02
			721.4	8166.98	6484.06			721.4	9285.29	6753.64
			721.6	7932.13	6485.21			721.6	9193.07	6755.92
			721.8	7757.85	6486.28			721.8	9091.01	6757.93
			722	7634.01	6487.28			722	8984.63	6759.72
			722.2	7536.38	6488.22			722.2	8847.11	6761.33
			722.4	7456.52	6489.1			722.4	8751.5	6762.8
			722.6	7390.09	6489.93			722.6	8666.03	6764.15
			722.8	7290.15	6490.72			722.8	8507.85	6765.39
			723	7187.6	6491.48			723	8361.98	6766.55
			723.2	7108.8	6492.19			723.2	8302.85	6767.62
			723.4	7030.24	6492.88			723.4	8269.22	6768.63
			723.6	6987.72	6493.53			723.6	8177.3	6769.58
			723.8	6936.88	6494.16			723.8	8088.22	6770.48
			724	6882.27	6494.77			724	8010.98	6771.33
			724.2	6826.04	6495.35			724.2	7884.2	6772.14
			724.4	6759.29	6495.91			724.4	7798.72	6772.9
			724.6	6709.35	6496.44			724.6	7766.14	6773.64
			724.8	6638.05	6496.97			724.8	7700.72	6774.34
			725	6569.15	6497.47			725	7615.85	6775.01
			725.2	6550.17	6497.96			725.2	7572.92	6775.65
			725.4	6556.29	6498.43			725.4	7538.33	6776.27
			725.6	6526.73	6498.89			725.6	7454.45	6776.87
			725.8	6493.4	6499.33			725.8	7374.15	6777.44
			726	6469.58	6499.76			726	7338.85	6778
			726.2	6480.34	6500.18			726.2	7272.6	6778.54
			726.4	6520.78	6500.59			726.4	7162.52	6779.05
			726.6	6595.2	6500.99			726.6	7107.71	6779.56
			726.8	6698.73	6501.37			726.8	7087.26	6780.04
			727	6722.93	6501.75			727	7034.14	6780.51
			727.2	6704.63	6502.12			727.2	6989.9	6780.97
			727.4	6698.09	6502.47			727.4	6980.95	6781.42
			727.6	6692.86	6502.82			727.6	6949.9	6781.85
			727.8	6703.32	6503.16			727.8	6913.36	6782.27
			728	6461.66	6503.5			728	6928.19	6782.68
			728.2	6175.95	6503.82			728.2	6897.35	6783.08
			728.4	6159.65	6504.14			728.4	6800.37	6783.47
			728.6	6189.27	6504.45			728.6	6723.04	6783.85
			728.8	6212.3	6504.75			728.8	6706.32	6784.21
			729	6202.91	6505.05			729	6703.57	6784.58
			729.2	6174.91	6505.34			729.2	6687.99	6784.93
			729.4	6147.73	6505.63			729.4	6722.83	6785.27
			729.6	6138.46	6505.91			729.6	6713.38	6785.61
			729.8	6153.59	6506.18			729.8	6755.52	6785.93
			730	6169.28	6506.45			730	6844.82	6786.25
			730.2	6201.5	6506.71			730.2	6818.27	6786.57
			730.4	6233.18	6506.97			730.4	6746.16	6786.88
			730.6	6241.09	6507.22			730.6	6696.82	6787.18
			730.8	6243.67	6507.47			730.8	6677.55	6787.47
			731	6240.13	6507.71			731	6655.37	6787.76
			731.2	6229.75	6507.95			731.2	6645.12	6788.04
			731.4	6199.62	6508.18			731.4	6705.43	6788.32
			731.6	6148.85	6508.41			731.6	6753.24	6788.59
			731.8	6115.73	6508.64			731.8	6738.66	6788.86
			732	6115.63	6508.86			732	6734.85	6789.12
			732.2	6133.46	6509.08			732.2	6717.31	6789.37
			732.4	6169.53	6509.29			732.4	6676.33	6789.62
			732.6	6202.52	6509.5			732.6	6640.99	6789.87
			732.8	6211.16	6509.71			732.8	6621.89	6790.11
			733	6194.79	6509.91			733	6606.58	6790.35
			733.2	6460.73	6510.11			733.2	6589.82	6790.58
			733.4	6777.34	6510.31			733.4	6611.32	6790.81
			733.6	6798.4	6510.5			733.6	6651.67	6791.04
			733.8	6757.44	6510.69			733.8	6647.26	6791.26
			734	6721.78	6510.88			734	6607.29	6791.48
			734.2	6740.78	6511.06			734.2	6571.6	6791.69
			734.4	6769.57	6511.24			734.4	6552.4	6791.9
			734.6	6807.95	6511.42			734.6	6543.09	6792.11
			734.8	6860.21	6511.6			734.8	6533.91	6792.31
			735	6885.14	6511.77			735	6436.28	6792.51
			735.2	6897.85	6511.94			735.2	6335.93	6792.71
			735.4	6888.15	6512.11			735.4	6341.5	6792.9
			735.6	6858.4	6512.28			735.6	6376	6793.09
			735.8	6842.44	6512.44			735.8	6405.57	6793.28
			736	6852.06	6512.6			736	6432.96	6793.47
			736.2	6858.6	6512.76			736.2	6453.8	6793.65
			736.4	6870.21	6512.92			736.4	6459.9	6793.83
			736.6	6890.05	6513.07			736.6	6409.21	6794
			736.8	6927.05	6513.22			736.8	6379.53	6794.18
			737	6949.01	6513.37			737	6386.69	6794.35
			737.2	6939.22	6513.52			737.2	6373.5	6794.52
			737.4	6931.13	6513.66			737.4	6380.06	6794.69
			737.6	6916.79	6513.81			737.6	6395.33	6794.85
			737.8	6887.99	6513.95			737.8	6400.76	6795.01
			738	6871.04	6514.09			738	6402.4	6795.17
			738.2	6872.93	6514.23			738.2	6404.98	6795.33
			738.4	6842.11	6514.36			738.4	6399.41	6795.48
			738.6	6799.44	6514.5			738.6	6371.99	6795.64
			738.8	6780.03	6514.63			738.8	6330.43	6795.79
			739	6779.22	6514.76			739	6333.59	6795.93
			739.2	6767.61	6514.89			739.2	6341.8	6796.08
			739.4	6735.78	6515.02			739.4	6315.98	6796.23
			739.6	6721.94	6515.14			739.6	6294.78	6796.37
			739.8	6695.92	6515.27			739.8	6256.2	6796.51
			740	6649.05	6515.39			740	6278.18	6796.65

## Sheet: Figure.5
Figure 5
	Depth (cm)	Comamonadaceae (%)	Desulfobacteraceae (%)	Dehalococcoidetes (%)
	0	0	0	0
	2	0	0.0983284	0
	4	0.0818331	0.0818331	0
	6	0.0775194	0	0
	8	0	0	0
	10	0	0	0
	12	0.0491159	0	0
	14	0	0	0
	16	0.0891663	0	0
	18	0.0962464	0	0
	20	0	0.0632711	0
	25	0.0279408	0	0
	30	0	0	0
	35	0	0	0
	40	0	0	0
	45	0.0280741	1.09489	1.23526
	50	0	0.499445	0.110988
	55	0.217297	0.956106	1.43416
	60	0.0748503	1.32236	1.34731
	65	0.0674673	0.904062	0.485764
	70	0.241546	1.15405	0.483092
	75	0.10803	0.828232	0.756212
	80	0.272727	0.818182	1.63636
	85	0.0513084	0.743971	0.179579
	90	0.175708	0.37338	0.768724
	95	0.215451	0.153894	0.892582
	105	0.139925	0.419776	0.466418
	110	0.563092	1.74047	0.230356
	115	0.843882	0.546041	0.17374
	120	0.215633	1.18598	1.67116
	150	0.344168	2.02677	2.48566
	155	0	1.47441	3.81613
	160	0.270351	1.68219	3.60469
	165	0.280112	2.38095	10.014
	170	0.29633	4.01185	3.05448
	175	0.211544	3.17316	2.14566
	180	0.235627	2.00283	4.05278

## Sheet: Supplementary fig.1
Supplementary Figure 1
233cm			218cm			203cm			190cm			181cm			166cm			151cm			136cm			121cm			106cm			91cm			76cm			61cm			46cm			31cm			16cm			0cm
2-theta	intensity		2-theta	intensity		2-theta	intensity		2-theta	intensity		2-theta	intensity		2-theta	intensity		2-theta	intensity		2-theta	intensity		2-theta	intensity		2-theta	intensity		2-theta	intensity		2-theta	intensity		2-theta	intensity		2-theta	intensity		2-theta	intensity		2-theta	intensity		2-theta	intensity
2	4370		2	1822.5		2	5062.5		2	2873.75		2	7275		2	2981.25		2	10190		2	2776.25		2	2171.25		2	6225		2	2553.75		2	1822.5		2	2607.5		2	2532.5		2	2747.5		2	2112.5		2	2283.75
2.02	4365		2.02	1798.75		2.02	4872.5		2.02	2793.75		2.02	6942.5		2.02	2962.5		2.02	9313.75		2.02	2610		2.02	2012.5		2.02	5647.5		2.02	2485		2.02	1798.75		2.02	2628.75		2.02	2377.5		2.02	2818.75		2.02	2172.5		2.02	2277.5
2.04	4231.25		2.04	1787.5		2.04	4803.75		2.04	2678.75		2.04	6412.5		2.04	2872.5		2.04	8742.5		2.04	2598.75		2.04	2055		2.04	5322.5		2.04	2408.75		2.04	1787.5		2.04	2540		2.04	2245		2.04	2687.5		2.04	2233.75		2.04	2202.5
2.06	4295		2.06	1760		2.06	4711.25		2.06	2652.5		2.06	6095		2.06	2781.25		2.06	8226.25		2.06	2545		2.06	2022.5		2.06	5001.25		2.06	2437.5		2.06	1760		2.06	2656.25		2.06	2281.25		2.06	2723.75		2.06	2033.75		2.06	2118.75
2.08	4012.5		2.08	1757.5		2.08	4620		2.08	2580		2.08	5828.75		2.08	2705		2.08	7551.25		2.08	2556.25		2.08	1942.5		2.08	4616.25		2.08	2272.5		2.08	1757.5		2.08	2561.25		2.08	2132.5		2.08	2553.75		2.08	2118.75		2.08	2205
2.1	4110		2.1	1707.5		2.1	4510		2.1	2635		2.1	5515		2.1	2742.5		2.1	7096.25		2.1	2423.75		2.1	2027.5		2.1	4303.75		2.1	2336.25		2.1	1707.5		2.1	2481.25		2.1	2058.75		2.1	2597.5		2.1	2065		2.1	2116.25
2.12	3951.25		2.12	1721.25		2.12	4452.5		2.12	2566.25		2.12	5061.25		2.12	2798.75		2.12	6586.25		2.12	2528.75		2.12	1950		2.12	4162.5		2.12	2237.5		2.12	1721.25		2.12	2367.5		2.12	2117.5		2.12	2503.75		2.12	1962.5		2.12	2116.25
2.14	3961.25		2.14	1641.25		2.14	4562.5		2.14	2556.25		2.14	4800		2.14	2666.25		2.14	5985		2.14	2326.25		2.14	1897.5		2.14	3862.5		2.14	2212.5		2.14	1641.25		2.14	2451.25		2.14	1958.75		2.14	2668.75		2.14	1943.75		2.14	2052.5
2.16	3752.5		2.16	1630		2.16	4340		2.16	2463.75		2.16	4462.5		2.16	2625		2.16	5568.75		2.16	2416.25		2.16	1878.75		2.16	3398.75		2.16	2113.75		2.16	1630		2.16	2421.25		2.16	1892.5		2.16	2512.5		2.16	1987.5		2.16	1998.75
2.18	3750		2.18	1591.25		2.18	4291.25		2.18	2451.25		2.18	3987.5		2.18	2613.75		2.18	5261.25		2.18	2400		2.18	1933.75		2.18	3296.25		2.18	2180		2.18	1591.25		2.18	2401.25		2.18	1853.75		2.18	2500		2.18	1971.25		2.18	1958.75
2.2	3670		2.2	1592.5		2.2	4075		2.2	2467.5		2.2	3925		2.2	2551.25		2.2	4865		2.2	2217.5		2.2	1776.25		2.2	3143.75		2.2	2112.5		2.2	1592.5		2.2	2432.5		2.2	1898.75		2.2	2473.75		2.2	1897.5		2.2	2027.5
2.22	3797.5		2.22	1548.75		2.22	4078.75		2.22	2386.25		2.22	3731.25		2.22	2463.75		2.22	4668.75		2.22	2176.25		2.22	1817.5		2.22	3002.5		2.22	2038.75		2.22	1548.75		2.22	2247.5		2.22	1863.75		2.22	2512.5		2.22	1862.5		2.22	2015
2.24	3686.25		2.24	1513.75		2.24	4198.75		2.24	2246.25		2.24	3506.25		2.24	2440		2.24	4277.5		2.24	2350		2.24	1745		2.24	2832.5		2.24	2081.25		2.24	1513.75		2.24	2241.25		2.24	1796.25		2.24	2338.75		2.24	1845		2.24	1923.75
2.26	3585		2.26	1485		2.26	4011.25		2.26	2371.25		2.26	3292.5		2.26	2431.25		2.26	3891.25		2.26	2252.5		2.26	1723.75		2.26	2866.25		2.26	2083.75		2.26	1485		2.26	2246.25		2.26	1855		2.26	2317.5		2.26	1846.25		2.26	1973.75
2.28	3487.5		2.28	1548.75		2.28	4130		2.28	2360		2.28	3085		2.28	2448.75		2.28	3615		2.28	2153.75		2.28	1766.25		2.28	2618.75		2.28	1932.5		2.28	1548.75		2.28	2225		2.28	1752.5		2.28	2311.25		2.28	1773.75		2.28	1917.5
2.3	3316.25		2.3	1437.5		2.3	3835		2.3	2265		2.3	3023.75		2.3	2420		2.3	3495		2.3	2092.5		2.3	1716.25		2.3	2513.75		2.3	1896.25		2.3	1437.5		2.3	2156.25		2.3	1648.75		2.3	2346.25		2.3	1762.5		2.3	1818.75
2.32	3415		2.32	1450		2.32	3840		2.32	2198.75		2.32	2850		2.32	2355		2.32	3420		2.32	2111.25		2.32	1660		2.32	2458.75		2.32	1921.25		2.32	1450		2.32	2226.25		2.32	1733.75		2.32	2337.5		2.32	1821.25		2.32	1792.5
2.34	3301.25		2.34	1413.75		2.34	3665		2.34	2258.75		2.34	2755		2.34	2380		2.34	3151.25		2.34	2111.25		2.34	1695		2.34	2393.75		2.34	1868.75		2.34	1413.75		2.34	2150		2.34	1651.25		2.34	2188.75		2.34	1783.75		2.34	1850
2.36	3236.25		2.36	1398.75		2.36	3648.75		2.36	2146.25		2.36	2672.5		2.36	2301.25		2.36	2900		2.36	2081.25		2.36	1596.25		2.36	2310		2.36	1995		2.36	1398.75		2.36	2123.75		2.36	1662.5		2.36	2283.75		2.36	1723.75		2.36	1812.5
2.38	3097.5		2.38	1405		2.38	3576.25		2.38	2135		2.38	2490		2.38	2278.75		2.38	2753.75		2.38	2038.75		2.38	1608.75		2.38	2216.25		2.38	1855		2.38	1405		2.38	1990		2.38	1678.75		2.38	2241.25		2.38	1710		2.38	1740
2.4	3246.25		2.4	1381.25		2.4	3620		2.4	2170		2.4	2473.75		2.4	2293.75		2.4	2687.5		2.4	2032.5		2.4	1693.75		2.4	2176.25		2.4	1868.75		2.4	1381.25		2.4	2053.75		2.4	1601.25		2.4	2243.75		2.4	1748.75		2.4	1737.5
2.42	3126.25		2.42	1375		2.42	3581.25		2.42	2127.5		2.42	2317.5		2.42	2181.25		2.42	2543.75		2.42	1937.5		2.42	1620		2.42	2101.25		2.42	1868.75		2.42	1375		2.42	2093.75		2.42	1592.5		2.42	2098.75		2.42	1660		2.42	1713.75
2.44	3063.75		2.44	1292.5		2.44	3502.5		2.44	2170		2.44	2243.75		2.44	2198.75		2.44	2328.75		2.44	1895		2.44	1565		2.44	2003.75		2.44	1777.5		2.44	1292.5		2.44	2076.25		2.44	1522.5		2.44	2147.5		2.44	1600		2.44	1733.75
2.46	3013.75		2.46	1287.5		2.46	3361.25		2.46	2033.75		2.46	2217.5		2.46	2196.25		2.46	2387.5		2.46	1842.5		2.46	1542.5		2.46	1920		2.46	1756.25		2.46	1287.5		2.46	1947.5		2.46	1545		2.46	2170		2.46	1617.5		2.46	1663.75
2.48	2981.25		2.48	1356.25		2.48	3407.5		2.48	2137.5		2.48	2070		2.48	2121.25		2.48	2217.5		2.48	1888.75		2.48	1640		2.48	1943.75		2.48	1746.25		2.48	1356.25		2.48	1942.5		2.48	1596.25		2.48	2098.75		2.48	1661.25		2.48	1655
2.5	2900		2.5	1307.5		2.5	3292.5		2.5	2028.75		2.5	2103.75		2.5	2092.5		2.5	2210		2.5	1901.25		2.5	1517.5		2.5	1911.25		2.5	1650		2.5	1307.5		2.5	1887.5		2.5	1588.75		2.5	1986.25		2.5	1641.25		2.5	1598.75
2.52	2911.25		2.52	1248.75		2.52	3223.75		2.52	1987.5		2.52	2028.75		2.52	2120		2.52	2131.25		2.52	1913.75		2.52	1518.75		2.52	1821.25		2.52	1643.75		2.52	1248.75		2.52	1957.5		2.52	1501.25		2.52	2107.5		2.52	1572.5		2.52	1698.75
2.54	2862.5		2.54	1256.25		2.54	3182.5		2.54	1926.25		2.54	1973.75		2.54	2102.5		2.54	2082.5		2.54	1813.75		2.54	1492.5		2.54	1821.25		2.54	1710		2.54	1256.25		2.54	1808.75		2.54	1496.25		2.54	2102.5		2.54	1682.5		2.54	1587.5
2.56	2878.75		2.56	1243.75		2.56	3206.25		2.56	1958.75		2.56	1976.25		2.56	2066.25		2.56	2081.25		2.56	1760		2.56	1470		2.56	1832.5		2.56	1650		2.56	1243.75		2.56	1897.5		2.56	1513.75		2.56	2020		2.56	1616.25		2.56	1575
2.58	2766.25		2.58	1221.25		2.58	3020		2.58	1988.75		2.58	1945		2.58	2101.25		2.58	2021.25		2.58	1805		2.58	1557.5		2.58	1791.25		2.58	1707.5		2.58	1221.25		2.58	1828.75		2.58	1521.25		2.58	2041.25		2.58	1545		2.58	1583.75
2.6	2675		2.6	1182.5		2.6	3152.5		2.6	1990		2.6	1791.25		2.6	2008.75		2.6	1966.25		2.6	1698.75		2.6	1412.5		2.6	1733.75		2.6	1671.25		2.6	1182.5		2.6	1730		2.6	1510		2.6	1985		2.6	1562.5		2.6	1596.25
2.62	2733.75		2.62	1208.75		2.62	3003.75		2.62	1962.5		2.62	1902.5		2.62	2053.75		2.62	1918.75		2.62	1791.25		2.62	1487.5		2.62	1756.25		2.62	1622.5		2.62	1208.75		2.62	1722.5		2.62	1485		2.62	2022.5		2.62	1533.75		2.62	1536.25
2.64	2728.75		2.64	1122.5		2.64	3102.5		2.64	1832.5		2.64	1735		2.64	2003.75		2.64	1815		2.64	1771.25		2.64	1408.75		2.64	1750		2.64	1597.5		2.64	1122.5		2.64	1891.25		2.64	1443.75		2.64	2055		2.64	1506.25		2.64	1512.5
2.66	2596.25		2.66	1196.25		2.66	2932.5		2.66	1875		2.66	1817.5		2.66	1970		2.66	1858.75		2.66	1801.25		2.66	1368.75		2.66	1651.25		2.66	1591.25		2.66	1196.25		2.66	1761.25		2.66	1426.25		2.66	1937.5		2.66	1553.75		2.66	1541.25
2.68	2655		2.68	1186.25		2.68	2961.25		2.68	1892.5		2.68	1873.75		2.68	1921.25		2.68	1742.5		2.68	1696.25		2.68	1378.75		2.68	1621.25		2.68	1491.25		2.68	1186.25		2.68	1826.25		2.68	1361.25		2.68	2021.25		2.68	1486.25		2.68	1411.25
2.7	2488.75		2.7	1172.5		2.7	2956.25		2.7	1908.75		2.7	1808.75		2.7	1940		2.7	1838.75		2.7	1641.25		2.7	1337.5		2.7	1667.5		2.7	1545		2.7	1172.5		2.7	1716.25		2.7	1441.25		2.7	1847.5		2.7	1442.5		2.7	1570
2.72	2512.5		2.72	1106.25		2.72	2831.25		2.72	1792.5		2.72	1738.75		2.72	1961.25		2.72	1761.25		2.72	1723.75		2.72	1392.5		2.72	1568.75		2.72	1462.5		2.72	1106.25		2.72	1695		2.72	1478.75		2.72	1933.75		2.72	1530		2.72	1401.25
2.74	2532.5		2.74	1182.5		2.74	2827.5		2.74	1803.75		2.74	1710		2.74	1901.25		2.74	1697.5		2.74	1666.25		2.74	1296.25		2.74	1567.5		2.74	1515		2.74	1182.5		2.74	1765		2.74	1382.5		2.74	1868.75		2.74	1427.5		2.74	1525
2.76	2375		2.76	1172.5		2.76	2590		2.76	1851.25		2.76	1796.25		2.76	1910		2.76	1656.25		2.76	1622.5		2.76	1272.5		2.76	1532.5		2.76	1477.5		2.76	1172.5		2.76	1603.75		2.76	1331.25		2.76	1867.5		2.76	1391.25		2.76	1510
2.78	2440		2.78	1127.5		2.78	2812.5		2.78	1727.5		2.78	1731.25		2.78	1857.5		2.78	1710		2.78	1631.25		2.78	1300		2.78	1498.75		2.78	1565		2.78	1127.5		2.78	1656.25		2.78	1340		2.78	1885		2.78	1382.5		2.78	1443.75
2.8	2458.75		2.8	1113.75		2.8	2815		2.8	1690		2.8	1640		2.8	1786.25		2.8	1641.25		2.8	1573.75		2.8	1320		2.8	1503.75		2.8	1532.5		2.8	1113.75		2.8	1811.25		2.8	1330		2.8	1840		2.8	1477.5		2.8	1458.75
2.82	2375		2.82	1075		2.82	2628.75		2.82	1693.75		2.82	1706.25		2.82	1828.75		2.82	1661.25		2.82	1633.75		2.82	1270		2.82	1432.5		2.82	1471.25		2.82	1075		2.82	1651.25		2.82	1305		2.82	1878.75		2.82	1337.5		2.82	1430
2.84	2387.5		2.84	1130		2.84	2691.25		2.84	1693.75		2.84	1675		2.84	1813.75		2.84	1690		2.84	1553.75		2.84	1297.5		2.84	1441.25		2.84	1461.25		2.84	1130		2.84	1556.25		2.84	1298.75		2.84	1880		2.84	1396.25		2.84	1486.25
2.86	2390		2.86	1058.75		2.86	2713.75		2.86	1656.25		2.86	1656.25		2.86	1806.25		2.86	1568.75		2.86	1508.75		2.86	1271.25		2.86	1488.75		2.86	1413.75		2.86	1058.75		2.86	1723.75		2.86	1336.25		2.86	1820		2.86	1380		2.86	1402.5
2.88	2306.25		2.88	1053.75		2.88	2586.25		2.88	1687.5		2.88	1597.5		2.88	1771.25		2.88	1555		2.88	1518.75		2.88	1277.5		2.88	1451.25		2.88	1395		2.88	1053.75		2.88	1652.5		2.88	1311.25		2.88	1800		2.88	1393.75		2.88	1452.5
2.9	2213.75		2.9	1072.5		2.9	2547.5		2.9	1643.75		2.9	1601.25		2.9	1850		2.9	1563.75		2.9	1471.25		2.9	1256.25		2.9	1377.5		2.9	1385		2.9	1072.5		2.9	1631.25		2.9	1268.75		2.9	1745		2.9	1347.5		2.9	1388.75
2.92	2201.25		2.92	1052.5		2.92	2513.75		2.92	1645		2.92	1556.25		2.92	1706.25		2.92	1582.5		2.92	1560		2.92	1268.75		2.92	1436.25		2.92	1422.5		2.92	1052.5		2.92	1620		2.92	1297.5		2.92	1763.75		2.92	1347.5		2.92	1422.5
2.94	2241.25		2.94	1062.5		2.94	2460		2.94	1631.25		2.94	1580		2.94	1733.75		2.94	1505		2.94	1512.5		2.94	1185		2.94	1421.25		2.94	1426.25		2.94	1062.5		2.94	1505		2.94	1322.5		2.94	1776.25		2.94	1336.25		2.94	1475
2.96	2171.25		2.96	1066.25		2.96	2446.25		2.96	1621.25		2.96	1582.5		2.96	1696.25		2.96	1575		2.96	1542.5		2.96	1210		2.96	1393.75		2.96	1395		2.96	1066.25		2.96	1562.5		2.96	1252.5		2.96	1732.5		2.96	1326.25		2.96	1358.75
2.98	2162.5		2.98	1032.5		2.98	2412.5		2.98	1697.5		2.98	1580		2.98	1678.75		2.98	1491.25		2.98	1510		2.98	1191.25		2.98	1337.5		2.98	1370		2.98	1032.5		2.98	1550		2.98	1247.5		2.98	1730		2.98	1252.5		2.98	1306.25
3	2130		3	1040		3	2305		3	1675		3	1531.25		3	1655		3	1510		3	1420		3	1245		3	1347.5		3	1333.75		3	1040		3	1555		3	1156.25		3	1707.5		3	1260		3	1306.25
3.02	2117.5		3.02	1065		3.02	2346.25		3.02	1566.25		3.02	1622.5		3.02	1611.25		3.02	1471.25		3.02	1442.5		3.02	1118.75		3.02	1408.75		3.02	1396.25		3.02	1065		3.02	1545		3.02	1203.75		3.02	1636.25		3.02	1306.25		3.02	1346.25
3.04	2035		3.04	1027.5		3.04	2277.5		3.04	1531.25		3.04	1530		3.04	1631.25		3.04	1446.25		3.04	1533.75		3.04	1186.25		3.04	1351.25		3.04	1333.75		3.04	1027.5		3.04	1497.5		3.04	1216.25		3.04	1740		3.04	1285		3.04	1328.75
3.06	2032.5		3.06	1017.5		3.06	2305		3.06	1555		3.06	1557.5		3.06	1582.5		3.06	1450		3.06	1428.75		3.06	1123.75		3.06	1297.5		3.06	1210		3.06	1017.5		3.06	1563.75		3.06	1186.25		3.06	1731.25		3.06	1295		3.06	1358.75
3.08	2137.5		3.08	951.25		3.08	2232.5		3.08	1483.75		3.08	1426.25		3.08	1661.25		3.08	1381.25		3.08	1337.5		3.08	1153.75		3.08	1396.25		3.08	1347.5		3.08	951.25		3.08	1491.25		3.08	1185		3.08	1657.5		3.08	1287.5		3.08	1298.75
3.1	1956.25		3.1	972.5		3.1	2155		3.1	1437.5		3.1	1493.75		3.1	1598.75		3.1	1380		3.1	1365		3.1	1101.25		3.1	1241.25		3.1	1305		3.1	972.5		3.1	1542.5		3.1	1255		3.1	1627.5		3.1	1220		3.1	1361.25
3.12	2000		3.12	973.75		3.12	2113.75		3.12	1580		3.12	1490		3.12	1542.5		3.12	1365		3.12	1346.25		3.12	1102.5		3.12	1238.75		3.12	1240		3.12	973.75		3.12	1536.25		3.12	1180		3.12	1650		3.12	1171.25		3.12	1315
3.14	1905		3.14	1005		3.14	2296.25		3.14	1475		3.14	1431.25		3.14	1528.75		3.14	1377.5		3.14	1353.75		3.14	1120		3.14	1200		3.14	1275		3.14	1005		3.14	1423.75		3.14	1161.25		3.14	1497.5		3.14	1273.75		3.14	1282.5
3.16	1851.25		3.16	937.5		3.16	2182.5		3.16	1470		3.16	1426.25		3.16	1608.75		3.16	1341.25		3.16	1308.75		3.16	1082.5		3.16	1240		3.16	1173.75		3.16	937.5		3.16	1457.5		3.16	1135		3.16	1587.5		3.16	1248.75		3.16	1318.75
3.18	1878.75		3.18	942.5		3.18	2133.75		3.18	1401.25		3.18	1425		3.18	1528.75		3.18	1293.75		3.18	1215		3.18	1038.75		3.18	1238.75		3.18	1216.25		3.18	942.5		3.18	1510		3.18	1072.5		3.18	1632.5		3.18	1191.25		3.18	1302.5
3.2	1962.5		3.2	883.75		3.2	2011.25		3.2	1443.75		3.2	1391.25		3.2	1558.75		3.2	1360		3.2	1307.5		3.2	1080		3.2	1220		3.2	1190		3.2	883.75		3.2	1443.75		3.2	1151.25		3.2	1660		3.2	1208.75		3.2	1281.25
3.22	1867.5		3.22	887.5		3.22	2056.25		3.22	1445		3.22	1358.75		3.22	1527.5		3.22	1332.5		3.22	1273.75		3.22	1093.75		3.22	1148.75		3.22	1152.5		3.22	887.5		3.22	1351.25		3.22	1040		3.22	1525		3.22	1193.75		3.22	1200
3.24	1910		3.24	918.75		3.24	1977.5		3.24	1451.25		3.24	1461.25		3.24	1481.25		3.24	1323.75		3.24	1258.75		3.24	985		3.24	1248.75		3.24	1277.5		3.24	918.75		3.24	1410		3.24	1058.75		3.24	1587.5		3.24	1121.25		3.24	1172.5
3.26	1861.25		3.26	875		3.26	2056.25		3.26	1441.25		3.26	1318.75		3.26	1501.25		3.26	1400		3.26	1208.75		3.26	1068.75		3.26	1238.75		3.26	1230		3.26	875		3.26	1397.5		3.26	1106.25		3.26	1536.25		3.26	1131.25		3.26	1248.75
3.28	1791.25		3.28	856.25		3.28	2003.75		3.28	1342.5		3.28	1352.5		3.28	1470		3.28	1286.25		3.28	1227.5		3.28	1061.25		3.28	1152.5		3.28	1196.25		3.28	856.25		3.28	1433.75		3.28	1077.5		3.28	1506.25		3.28	1135		3.28	1308.75
3.3	1721.25		3.3	936.25		3.3	2001.25		3.3	1347.5		3.3	1335		3.3	1410		3.3	1165		3.3	1291.25		3.3	1048.75		3.3	1130		3.3	1207.5		3.3	936.25		3.3	1382.5		3.3	1107.5		3.3	1461.25		3.3	1210		3.3	1207.5
3.32	1716.25		3.32	920		3.32	1971.25		3.32	1356.25		3.32	1380		3.32	1525		3.32	1166.25		3.32	1230		3.32	992.5		3.32	1128.75		3.32	1185		3.32	920		3.32	1386.25		3.32	1040		3.32	1566.25		3.32	1152.5		3.32	1258.75
3.34	1756.25		3.34	850		3.34	1943.75		3.34	1257.5		3.34	1338.75		3.34	1433.75		3.34	1246.25		3.34	1212.5		3.34	1008.75		3.34	1060		3.34	1161.25		3.34	850		3.34	1327.5		3.34	1068.75		3.34	1450		3.34	1091.25		3.34	1245
3.36	1653.75		3.36	867.5		3.36	1830		3.36	1292.5		3.36	1235		3.36	1460		3.36	1197.5		3.36	1158.75		3.36	975		3.36	1066.25		3.36	1057.5		3.36	867.5		3.36	1273.75		3.36	1050		3.36	1425		3.36	1158.75		3.36	1231.25
3.38	1663.75		3.38	836.25		3.38	1815		3.38	1390		3.38	1293.75		3.38	1422.5		3.38	1257.5		3.38	1226.25		3.38	941.25		3.38	1108.75		3.38	1133.75		3.38	836.25		3.38	1266.25		3.38	1047.5		3.38	1503.75		3.38	1155		3.38	1246.25
3.4	1626.25		3.4	845		3.4	1963.75		3.4	1373.75		3.4	1295		3.4	1381.25		3.4	1201.25		3.4	1176.25		3.4	1017.5		3.4	1048.75		3.4	1138.75		3.4	845		3.4	1338.75		3.4	1087.5		3.4	1541.25		3.4	1108.75		3.4	1202.5
3.42	1666.25		3.42	852.5		3.42	1858.75		3.42	1245		3.42	1303.75		3.42	1340		3.42	1188.75		3.42	1095		3.42	991.25		3.42	1050		3.42	1193.75		3.42	852.5		3.42	1402.5		3.42	1055		3.42	1452.5		3.42	1128.75		3.42	1191.25
3.44	1663.75		3.44	858.75		3.44	1831.25		3.44	1331.25		3.44	1233.75		3.44	1342.5		3.44	1275		3.44	1173.75		3.44	993.75		3.44	1063.75		3.44	1121.25		3.44	858.75		3.44	1401.25		3.44	1038.75		3.44	1426.25		3.44	1076.25		3.44	1231.25
3.46	1598.75		3.46	878.75		3.46	1741.25		3.46	1267.5		3.46	1310		3.46	1391.25		3.46	1212.5		3.46	1140		3.46	971.25		3.46	1113.75		3.46	1061.25		3.46	878.75		3.46	1225		3.46	952.5		3.46	1431.25		3.46	1132.5		3.46	1193.75
3.48	1551.25		3.48	830		3.48	1781.25		3.48	1278.75		3.48	1316.25		3.48	1300		3.48	1175		3.48	1112.5		3.48	968.75		3.48	1065		3.48	1037.5		3.48	830		3.48	1301.25		3.48	1077.5		3.48	1412.5		3.48	1126.25		3.48	1102.5
3.5	1592.5		3.5	858.75		3.5	1670		3.5	1272.5		3.5	1268.75		3.5	1298.75		3.5	1155		3.5	1070		3.5	950		3.5	1036.25		3.5	1037.5		3.5	858.75		3.5	1310		3.5	1022.5		3.5	1468.75		3.5	1093.75		3.5	1121.25
3.52	1556.25		3.52	892.5		3.52	1716.25		3.52	1242.5		3.52	1158.75		3.52	1340		3.52	1161.25		3.52	1135		3.52	855		3.52	1028.75		3.52	1073.75		3.52	892.5		3.52	1317.5		3.52	1103.75		3.52	1411.25		3.52	1033.75		3.52	1087.5
3.54	1587.5		3.54	852.5		3.54	1796.25		3.54	1291.25		3.54	1253.75		3.54	1335		3.54	1120		3.54	1085		3.54	930		3.54	1001.25		3.54	1120		3.54	852.5		3.54	1278.75		3.54	992.5		3.54	1465		3.54	1075		3.54	1152.5
3.56	1615		3.56	862.5		3.56	1712.5		3.56	1241.25		3.56	1238.75		3.56	1317.5		3.56	1117.5		3.56	1098.75		3.56	935		3.56	971.25		3.56	1088.75		3.56	862.5		3.56	1302.5		3.56	1047.5		3.56	1363.75		3.56	1052.5		3.56	1183.75
3.58	1525		3.58	741.25		3.58	1665		3.58	1261.25		3.58	1140		3.58	1306.25		3.58	1128.75		3.58	1100		3.58	918.75		3.58	995		3.58	1026.25		3.58	741.25		3.58	1190		3.58	910		3.58	1468.75		3.58	1127.5		3.58	1081.25
3.6	1507.5		3.6	760		3.6	1706.25		3.6	1193.75		3.6	1220		3.6	1268.75		3.6	1082.5		3.6	1073.75		3.6	812.5		3.6	1003.75		3.6	1027.5		3.6	760		3.6	1206.25		3.6	1016.25		3.6	1417.5		3.6	1071.25		3.6	1107.5
3.62	1461.25		3.62	855		3.62	1656.25		3.62	1216.25		3.62	1237.5		3.62	1241.25		3.62	1081.25		3.62	1011.25		3.62	913.75		3.62	997.5		3.62	1041.25		3.62	855		3.62	1201.25		3.62	985		3.62	1398.75		3.62	1052.5		3.62	1118.75
3.64	1513.75		3.64	760		3.64	1626.25		3.64	1206.25		3.64	1212.5		3.64	1258.75		3.64	1101.25		3.64	1072.5		3.64	887.5		3.64	958.75		3.64	1048.75		3.64	760		3.64	1225		3.64	936.25		3.64	1397.5		3.64	1081.25		3.64	1103.75
3.66	1438.75		3.66	821.25		3.66	1622.5		3.66	1188.75		3.66	1202.5		3.66	1288.75		3.66	1115		3.66	1050		3.66	901.25		3.66	1023.75		3.66	1016.25		3.66	821.25		3.66	1242.5		3.66	980		3.66	1352.5		3.66	1071.25		3.66	1142.5
3.68	1437.5		3.68	780		3.68	1583.75		3.68	1202.5		3.68	1136.25		3.68	1297.5		3.68	1041.25		3.68	1017.5		3.68	893.75		3.68	933.75		3.68	1106.25		3.68	780		3.68	1178.75		3.68	977.5		3.68	1401.25		3.68	1061.25		3.68	1137.5
3.7	1406.25		3.7	842.5		3.7	1596.25		3.7	1131.25		3.7	1188.75		3.7	1171.25		3.7	1098.75		3.7	1015		3.7	908.75		3.7	968.75		3.7	1012.5		3.7	842.5		3.7	1255		3.7	1003.75		3.7	1405		3.7	1047.5		3.7	1110
3.72	1360		3.72	807.5		3.72	1642.5		3.72	1135		3.72	1098.75		3.72	1215		3.72	1026.25		3.72	986.25		3.72	896.25		3.72	896.25		3.72	948.75		3.72	807.5		3.72	1240		3.72	978.75		3.72	1363.75		3.72	1078.75		3.72	1071.25
3.74	1331.25		3.74	787.5		3.74	1502.5		3.74	1153.75		3.74	1115		3.74	1235		3.74	970		3.74	987.5		3.74	875		3.74	960		3.74	961.25		3.74	787.5		3.74	1197.5		3.74	997.5		3.74	1388.75		3.74	1053.75		3.74	1090
3.76	1371.25		3.76	748.75		3.76	1617.5		3.76	1148.75		3.76	1078.75		3.76	1187.5		3.76	1058.75		3.76	972.5		3.76	823.75		3.76	1020		3.76	992.5		3.76	748.75		3.76	1138.75		3.76	981.25		3.76	1350		3.76	1052.5		3.76	1032.5
3.78	1351.25		3.78	705		3.78	1496.25		3.78	1101.25		3.78	1093.75		3.78	1273.75		3.78	995		3.78	1031.25		3.78	862.5		3.78	906.25		3.78	968.75		3.78	705		3.78	1077.5		3.78	951.25		3.78	1317.5		3.78	965		3.78	1128.75
3.8	1302.5		3.8	773.75		3.8	1497.5		3.8	1198.75		3.8	1052.5		3.8	1177.5		3.8	998.75		3.8	992.5		3.8	872.5		3.8	927.5		3.8	951.25		3.8	773.75		3.8	1143.75		3.8	902.5		3.8	1391.25		3.8	963.75		3.8	1036.25
3.82	1345		3.82	775		3.82	1517.5		3.82	1111.25		3.82	1145		3.82	1193.75		3.82	1003.75		3.82	962.5		3.82	781.25		3.82	881.25		3.82	1030		3.82	775		3.82	1163.75		3.82	910		3.82	1332.5		3.82	983.75		3.82	1025
3.84	1291.25		3.84	746.25		3.84	1493.75		3.84	1133.75		3.84	1135		3.84	1158.75		3.84	1050		3.84	966.25		3.84	862.5		3.84	951.25		3.84	1007.5		3.84	746.25		3.84	1140		3.84	952.5		3.84	1326.25		3.84	1005		3.84	986.25
3.86	1293.75		3.86	732.5		3.86	1440		3.86	1100		3.86	1110		3.86	1063.75		3.86	971.25		3.86	940		3.86	806.25		3.86	956.25		3.86	985		3.86	732.5		3.86	1106.25		3.86	930		3.86	1305		3.86	1003.75		3.86	1091.25
3.88	1247.5		3.88	705		3.88	1512.5		3.88	1126.25		3.88	1100		3.88	1206.25		3.88	965		3.88	985		3.88	788.75		3.88	920		3.88	898.75		3.88	705		3.88	1111.25		3.88	878.75		3.88	1326.25		3.88	960		3.88	1138.75
3.9	1257.5		3.9	683.75		3.9	1441.25		3.9	1125		3.9	1065		3.9	1193.75		3.9	995		3.9	937.5		3.9	797.5		3.9	918.75		3.9	975		3.9	683.75		3.9	1110		3.9	957.5		3.9	1278.75		3.9	990		3.9	1085
3.92	1202.5		3.92	776.25		3.92	1425		3.92	1032.5		3.92	1003.75		3.92	1161.25		3.92	982.5		3.92	997.5		3.92	813.75		3.92	887.5		3.92	962.5		3.92	776.25		3.92	1148.75		3.92	858.75		3.92	1397.5		3.92	947.5		3.92	1060
3.94	1292.5		3.94	771.25		3.94	1422.5		3.94	1091.25		3.94	1042.5		3.94	1097.5		3.94	946.25		3.94	962.5		3.94	853.75		3.94	853.75		3.94	967.5		3.94	771.25		3.94	1133.75		3.94	945		3.94	1226.25		3.94	981.25		3.94	1100
3.96	1221.25		3.96	761.25		3.96	1317.5		3.96	1082.5		3.96	1087.5		3.96	1188.75		3.96	973.75		3.96	951.25		3.96	763.75		3.96	955		3.96	960		3.96	761.25		3.96	1095		3.96	865		3.96	1312.5		3.96	1037.5		3.96	1013.75
3.98	1198.75		3.98	696.25		3.98	1353.75		3.98	1081.25		3.98	1047.5		3.98	1115		3.98	922.5		3.98	882.5		3.98	860		3.98	881.25		3.98	930		3.98	696.25		3.98	1066.25		3.98	842.5		3.98	1278.75		3.98	956.25		3.98	1052.5
4	1226.25		4	725		4	1402.5		4	1036.25		4	1017.5		4	1116.25		4	976.25		4	937.5		4	786.25		4	877.5		4	940		4	725		4	1080		4	896.25		4	1302.5		4	1013.75		4	981.25
4.02	1150		4.02	701.25		4.02	1341.25		4.02	1015		4.02	1030		4.02	1098.75		4.02	902.5		4.02	833.75		4.02	756.25		4.02	882.5		4.02	931.25		4.02	701.25		4.02	1136.25		4.02	848.75		4.02	1270		4.02	970		4.02	1013.75
4.04	1178.75		4.04	722.5		4.04	1347.5		4.04	977.5		4.04	1022.5		4.04	1113.75		4.04	957.5		4.04	933.75		4.04	802.5		4.04	855		4.04	963.75		4.04	722.5		4.04	1153.75		4.04	951.25		4.04	1208.75		4.04	961.25		4.04	1053.75
4.06	1156.25		4.06	703.75		4.06	1371.25		4.06	1007.5		4.06	1070		4.06	1065		4.06	893.75		4.06	900		4.06	762.5		4.06	882.5		4.06	898.75		4.06	703.75		4.06	1051.25		4.06	856.25		4.06	1343.75		4.06	946.25		4.06	965
4.08	1143.75		4.08	695		4.08	1252.5		4.08	1016.25		4.08	1047.5		4.08	1062.5		4.08	891.25		4.08	895		4.08	758.75		4.08	865		4.08	912.5		4.08	695		4.08	1078.75		4.08	827.5		4.08	1336.25		4.08	952.5		4.08	1060
4.1	1133.75		4.1	681.25		4.1	1222.5		4.1	1041.25		4.1	1031.25		4.1	1015		4.1	877.5		4.1	891.25		4.1	775		4.1	876.25		4.1	915		4.1	681.25		4.1	1135		4.1	828.75		4.1	1245		4.1	985		4.1	1057.5
4.12	1108.75		4.12	697.5		4.12	1233.75		4.12	976.25		4.12	972.5		4.12	1055		4.12	933.75		4.12	828.75		4.12	716.25		4.12	816.25		4.12	887.5		4.12	697.5		4.12	1087.5		4.12	868.75		4.12	1185		4.12	962.5		4.12	976.25
4.14	1187.5		4.14	691.25		4.14	1267.5		4.14	970		4.14	960		4.14	1050		4.14	902.5		4.14	871.25		4.14	775		4.14	838.75		4.14	921.25		4.14	691.25		4.14	1151.25		4.14	888.75		4.14	1241.25		4.14	950		4.14	1027.5
4.16	1166.25		4.16	685		4.16	1285		4.16	967.5		4.16	978.75		4.16	1046.25		4.16	832.5		4.16	900		4.16	791.25		4.16	796.25		4.16	908.75		4.16	685		4.16	1022.5		4.16	876.25		4.16	1267.5		4.16	892.5		4.16	1015
4.18	1132.5		4.18	725		4.18	1260		4.18	1045		4.18	997.5		4.18	1028.75		4.18	917.5		4.18	851.25		4.18	742.5		4.18	820		4.18	933.75		4.18	725		4.18	1036.25		4.18	795		4.18	1276.25		4.18	956.25		4.18	1058.75
4.2	1087.5		4.2	652.5		4.2	1236.25		4.2	970		4.2	967.5		4.2	1035		4.2	865		4.2	828.75		4.2	710		4.2	867.5		4.2	900		4.2	652.5		4.2	1068.75		4.2	845		4.2	1262.5		4.2	912.5		4.2	1021.25
4.22	1043.75		4.22	662.5		4.22	1147.5		4.22	980		4.22	953.75		4.22	980		4.22	853.75		4.22	861.25		4.22	745		4.22	870		4.22	905		4.22	662.5		4.22	1012.5		4.22	822.5		4.22	1261.25		4.22	922.5		4.22	953.75
4.24	1038.75		4.24	683.75		4.24	1216.25		4.24	996.25		4.24	1040		4.24	996.25		4.24	877.5		4.24	790		4.24	721.25		4.24	848.75		4.24	855		4.24	683.75		4.24	1036.25		4.24	835		4.24	1208.75		4.24	953.75		4.24	1033.75
4.26	1043.75		4.26	608.75		4.26	1236.25		4.26	952.5		4.26	892.5		4.26	958.75		4.26	876.25		4.26	881.25		4.26	722.5		4.26	787.5		4.26	863.75		4.26	608.75		4.26	1073.75		4.26	835		4.26	1218.75		4.26	930		4.26	1076.25
4.28	935		4.28	697.5		4.28	1155		4.28	1013.75		4.28	1021.25		4.28	960		4.28	891.25		4.28	926.25		4.28	730		4.28	835		4.28	832.5		4.28	697.5		4.28	1062.5		4.28	856.25		4.28	1211.25		4.28	947.5		4.28	1033.75
4.3	993.75		4.3	661.25		4.3	1146.25		4.3	956.25		4.3	922.5		4.3	1043.75		4.3	863.75		4.3	872.5		4.3	735		4.3	835		4.3	923.75		4.3	661.25		4.3	1026.25		4.3	906.25		4.3	1200		4.3	977.5		4.3	1001.25
4.32	961.25		4.32	741.25		4.32	1161.25		4.32	956.25		4.32	937.5		4.32	1050		4.32	857.5		4.32	816.25		4.32	757.5		4.32	793.75		4.32	806.25		4.32	741.25		4.32	1093.75		4.32	847.5		4.32	1217.5		4.32	927.5		4.32	985
4.34	1056.25		4.34	658.75		4.34	1161.25		4.34	895		4.34	918.75		4.34	1020		4.34	856.25		4.34	841.25		4.34	662.5		4.34	760		4.34	901.25		4.34	658.75		4.34	990		4.34	858.75		4.34	1246.25		4.34	967.5		4.34	1043.75
4.36	1005		4.36	723.75		4.36	1115		4.36	942.5		4.36	906.25		4.36	1002.5		4.36	833.75		4.36	823.75		4.36	720		4.36	791.25		4.36	837.5		4.36	723.75		4.36	1087.5		4.36	848.75		4.36	1200		4.36	921.25		4.36	997.5
4.38	997.5		4.38	661.25		4.38	1170		4.38	943.75		4.38	948.75		4.38	986.25		4.38	793.75		4.38	822.5		4.38	666.25		4.38	806.25		4.38	892.5		4.38	661.25		4.38	1071.25		4.38	808.75		4.38	1263.75		4.38	950		4.38	1037.5
4.4	996.25		4.4	687.5		4.4	1146.25		4.4	948.75		4.4	923.75		4.4	963.75		4.4	770		4.4	863.75		4.4	700		4.4	780		4.4	841.25		4.4	687.5		4.4	1028.75		4.4	822.5		4.4	1176.25		4.4	962.5		4.4	991.25
4.42	986.25		4.42	700		4.42	1117.5		4.42	902.5		4.42	920		4.42	1036.25		4.42	852.5		4.42	800		4.42	727.5		4.42	796.25		4.42	872.5		4.42	700		4.42	1066.25		4.42	837.5		4.42	1180		4.42	901.25		4.42	1028.75
4.44	1037.5		4.44	627.5		4.44	1083.75		4.44	937.5		4.44	886.25		4.44	931.25		4.44	840		4.44	811.25		4.44	705		4.44	717.5		4.44	830		4.44	627.5		4.44	1043.75		4.44	800		4.44	1197.5		4.44	918.75		4.44	997.5
4.46	955		4.46	617.5		4.46	1128.75		4.46	887.5		4.46	943.75		4.46	956.25		4.46	806.25		4.46	786.25		4.46	666.25		4.46	757.5		4.46	876.25		4.46	617.5		4.46	1106.25		4.46	782.5		4.46	1171.25		4.46	880		4.46	952.5
4.48	965		4.48	645		4.48	1062.5		4.48	900		4.48	875		4.48	943.75		4.48	838.75		4.48	700		4.48	745		4.48	782.5		4.48	866.25		4.48	645		4.48	997.5		4.48	862.5		4.48	1198.75		4.48	901.25		4.48	1025
4.5	963.75		4.5	657.5		4.5	1046.25		4.5	842.5		4.5	911.25		4.5	1018.75		4.5	755		4.5	807.5		4.5	688.75		4.5	747.5		4.5	857.5		4.5	657.5		4.5	1062.5		4.5	763.75		4.5	1176.25		4.5	877.5		4.5	1006.25
4.52	928.75		4.52	667.5		4.52	1135		4.52	841.25		4.52	822.5		4.52	930		4.52	800		4.52	750		4.52	698.75		4.52	756.25		4.52	835		4.52	667.5		4.52	1015		4.52	845		4.52	1208.75		4.52	830		4.52	1015
4.54	912.5		4.54	666.25		4.54	1091.25		4.54	948.75		4.54	925		4.54	937.5		4.54	837.5		4.54	743.75		4.54	663.75		4.54	712.5		4.54	833.75		4.54	666.25		4.54	983.75		4.54	818.75		4.54	1181.25		4.54	933.75		4.54	1038.75
4.56	936.25		4.56	602.5		4.56	1086.25		4.56	952.5		4.56	860		4.56	931.25		4.56	750		4.56	761.25		4.56	686.25		4.56	768.75		4.56	832.5		4.56	602.5		4.56	983.75		4.56	788.75		4.56	1147.5		4.56	868.75		4.56	1026.25
4.58	926.25		4.58	631.25		4.58	1041.25		4.58	888.75		4.58	860		4.58	875		4.58	740		4.58	743.75		4.58	666.25		4.58	720		4.58	775		4.58	631.25		4.58	971.25		4.58	776.25		4.58	1167.5		4.58	912.5		4.58	963.75
4.6	907.5		4.6	641.25		4.6	1018.75		4.6	845		4.6	857.5		4.6	858.75		4.6	820		4.6	741.25		4.6	738.75		4.6	706.25		4.6	878.75		4.6	641.25		4.6	1010		4.6	745		4.6	1195		4.6	941.25		4.6	1000
4.62	913.75		4.62	606.25		4.62	1020		4.62	872.5		4.62	888.75		4.62	992.5		4.62	775		4.62	760		4.62	618.75		4.62	798.75		4.62	832.5		4.62	606.25		4.62	975		4.62	772.5		4.62	1185		4.62	962.5		4.62	930
4.64	890		4.64	630		4.64	1040		4.64	935		4.64	815		4.64	916.25		4.64	698.75		4.64	783.75		4.64	677.5		4.64	746.25		4.64	808.75		4.64	630		4.64	952.5		4.64	783.75		4.64	1136.25		4.64	877.5		4.64	961.25
4.66	918.75		4.66	656.25		4.66	1058.75		4.66	895		4.66	883.75		4.66	936.25		4.66	811.25		4.66	700		4.66	647.5		4.66	778.75		4.66	830		4.66	656.25		4.66	983.75		4.66	738.75		4.66	1180		4.66	886.25		4.66	950
4.68	886.25		4.68	603.75		4.68	1003.75		4.68	847.5		4.68	862.5		4.68	928.75		4.68	791.25		4.68	773.75		4.68	630		4.68	770		4.68	845		4.68	603.75		4.68	987.5		4.68	791.25		4.68	1232.5		4.68	885		4.68	1003.75
4.7	855		4.7	588.75		4.7	1011.25		4.7	840		4.7	880		4.7	970		4.7	755		4.7	708.75		4.7	697.5		4.7	783.75		4.7	831.25		4.7	588.75		4.7	987.5		4.7	825		4.7	1226.25		4.7	836.25		4.7	918.75
4.72	880		4.72	652.5		4.72	965		4.72	930		4.72	858.75		4.72	871.25		4.72	762.5		4.72	696.25		4.72	667.5		4.72	706.25		4.72	812.5		4.72	652.5		4.72	981.25		4.72	821.25		4.72	1205		4.72	893.75		4.72	977.5
4.74	852.5		4.74	628.75		4.74	1020		4.74	918.75		4.74	813.75		4.74	841.25		4.74	723.75		4.74	731.25		4.74	677.5		4.74	702.5		4.74	792.5		4.74	628.75		4.74	1037.5		4.74	776.25		4.74	1183.75		4.74	853.75		4.74	966.25
4.76	821.25		4.76	613.75		4.76	998.75		4.76	843.75		4.76	841.25		4.76	911.25		4.76	788.75		4.76	753.75		4.76	651.25		4.76	730		4.76	816.25		4.76	613.75		4.76	948.75		4.76	878.75		4.76	1132.5		4.76	847.5		4.76	902.5
4.78	862.5		4.78	621.25		4.78	971.25		4.78	847.5		4.78	900		4.78	897.5		4.78	675		4.78	745		4.78	683.75		4.78	727.5		4.78	766.25		4.78	621.25		4.78	926.25		4.78	790		4.78	1161.25		4.78	823.75		4.78	946.25
4.8	845		4.8	642.5		4.8	931.25		4.8	880		4.8	872.5		4.8	777.5		4.8	811.25		4.8	767.5		4.8	650		4.8	753.75		4.8	771.25		4.8	642.5		4.8	971.25		4.8	768.75		4.8	1202.5		4.8	883.75		4.8	940
4.82	827.5		4.82	623.75		4.82	937.5		4.82	861.25		4.82	847.5		4.82	930		4.82	776.25		4.82	713.75		4.82	657.5		4.82	715		4.82	831.25		4.82	623.75		4.82	995		4.82	755		4.82	1140		4.82	875		4.82	940
4.84	786.25		4.84	601.25		4.84	936.25		4.84	828.75		4.84	867.5		4.84	883.75		4.84	735		4.84	728.75		4.84	638.75		4.84	766.25		4.84	811.25		4.84	601.25		4.84	982.5		4.84	810		4.84	1186.25		4.84	882.5		4.84	927.5
4.86	830		4.86	618.75		4.86	878.75		4.86	836.25		4.86	867.5		4.86	931.25		4.86	692.5		4.86	698.75		4.86	698.75		4.86	757.5		4.86	826.25		4.86	618.75		4.86	936.25		4.86	813.75		4.86	1213.75		4.86	867.5		4.86	976.25
4.88	817.5		4.88	635		4.88	955		4.88	813.75		4.88	845		4.88	870		4.88	740		4.88	758.75		4.88	650		4.88	653.75		4.88	805		4.88	635		4.88	997.5		4.88	732.5		4.88	1191.25		4.88	901.25		4.88	945
4.9	841.25		4.9	647.5		4.9	942.5		4.9	881.25		4.9	896.25		4.9	861.25		4.9	758.75		4.9	711.25		4.9	651.25		4.9	722.5		4.9	802.5		4.9	647.5		4.9	982.5		4.9	791.25		4.9	1172.5		4.9	847.5		4.9	911.25
4.92	852.5		4.92	605		4.92	953.75		4.92	863.75		4.92	862.5		4.92	921.25		4.92	747.5		4.92	736.25		4.92	630		4.92	745		4.92	766.25		4.92	605		4.92	1016.25		4.92	775		4.92	1185		4.92	946.25		4.92	996.25
4.94	811.25		4.94	597.5		4.94	961.25		4.94	831.25		4.94	853.75		4.94	880		4.94	686.25		4.94	742.5		4.94	610		4.94	762.5		4.94	750		4.94	597.5		4.94	946.25		4.94	777.5		4.94	1095		4.94	937.5		4.94	972.5
4.96	801.25		4.96	631.25		4.96	901.25		4.96	868.75		4.96	890		4.96	901.25		4.96	693.75		4.96	760		4.96	615		4.96	698.75		4.96	805		4.96	631.25		4.96	972.5		4.96	818.75		4.96	1165		4.96	866.25		4.96	988.75
4.98	802.5		4.98	575		4.98	906.25		4.98	827.5		4.98	863.75		4.98	891.25		4.98	745		4.98	716.25		4.98	608.75		4.98	730		4.98	731.25		4.98	575		4.98	996.25		4.98	766.25		4.98	1178.75		4.98	882.5		4.98	937.5
5	852.5		5	562.5		5	838.75		5	811.25		5	830		5	850		5	745		5	742.5		5	645		5	705		5	803.75		5	562.5		5	951.25		5	700		5	1181.25		5	853.75		5	928.75
5.02	768.75		5.02	665		5.02	837.5		5.02	843.75		5.02	833.75		5.02	931.25		5.02	716.25		5.02	705		5.02	625		5.02	677.5		5.02	758.75		5.02	628.75		5.02	946.25		5.02	753.75		5.02	1125		5.02	907.5		5.02	965
5.04	785		5.04	682.5		5.04	886.25		5.04	852.5		5.04	872.5		5.04	838.75		5.04	700		5.04	696.25		5.04	627.5		5.04	738.75		5.04	817.5		5.04	592.5		5.04	955		5.04	815		5.04	1182.5		5.04	892.5		5.04	955
5.06	773.75		5.06	582.5		5.06	895		5.06	790		5.06	846.25		5.06	831.25		5.06	768.75		5.06	745		5.06	675		5.06	700		5.06	782.5		5.06	600		5.06	957.5		5.06	832.5		5.06	1195		5.06	868.75		5.06	970
5.08	747.5		5.08	630		5.08	866.25		5.08	793.75		5.08	807.5		5.08	885		5.08	722.5		5.08	742.5		5.08	625		5.08	686.25		5.08	818.75		5.08	592.5		5.08	982.5		5.08	783.75		5.08	1081.25		5.08	885		5.08	953.75
5.1	771.25		5.1	597.5		5.1	897.5		5.1	778.75		5.1	897.5		5.1	845		5.1	716.25		5.1	691.25		5.1	650		5.1	683.75		5.1	780		5.1	617.5		5.1	978.75		5.1	802.5		5.1	1188.75		5.1	850		5.1	983.75
5.12	758.75		5.12	583.75		5.12	862.5		5.12	795		5.12	817.5		5.12	872.5		5.12	762.5		5.12	751.25		5.12	668.75		5.12	710		5.12	798.75		5.12	596.25		5.12	978.75		5.12	771.25		5.12	1116.25		5.12	855		5.12	905
5.14	806.25		5.14	590		5.14	862.5		5.14	776.25		5.14	833.75		5.14	882.5		5.14	750		5.14	735		5.14	606.25		5.14	717.5		5.14	820		5.14	602.5		5.14	952.5		5.14	752.5		5.14	1230		5.14	793.75		5.14	942.5
5.16	722.5		5.16	553.75		5.16	885		5.16	808.75		5.16	833.75		5.16	858.75		5.16	723.75		5.16	758.75		5.16	621.25		5.16	725		5.16	797.5		5.16	597.5		5.16	930		5.16	753.75		5.16	1193.75		5.16	881.25		5.16	960
5.18	741.25		5.18	623.75		5.18	877.5		5.18	805		5.18	795		5.18	880		5.18	725		5.18	695		5.18	603.75		5.18	757.5		5.18	751.25		5.18	577.5		5.18	912.5		5.18	808.75		5.18	1141.25		5.18	910		5.18	1002.5
5.2	736.25		5.2	570		5.2	826.25		5.2	895		5.2	823.75		5.2	818.75		5.2	675		5.2	697.5		5.2	620		5.2	697.5		5.2	757.5		5.2	600		5.2	1046.25		5.2	750		5.2	1106.25		5.2	852.5		5.2	1002.5
5.22	745		5.22	597.5		5.22	800		5.22	863.75		5.22	822.5		5.22	853.75		5.22	728.75		5.22	715		5.22	620		5.22	708.75		5.22	750		5.22	646.25		5.22	978.75		5.22	798.75		5.22	1207.5		5.22	876.25		5.22	880
5.24	763.75		5.24	583.75		5.24	837.5		5.24	846.25		5.24	858.75		5.24	895		5.24	782.5		5.24	652.5		5.24	631.25		5.24	713.75		5.24	787.5		5.24	602.5		5.24	931.25		5.24	783.75		5.24	1123.75		5.24	893.75		5.24	1042.5
5.26	750		5.26	568.75		5.26	903.75		5.26	861.25		5.26	857.5		5.26	890		5.26	750		5.26	745		5.26	627.5		5.26	713.75		5.26	852.5		5.26	630		5.26	965		5.26	838.75		5.26	1112.5		5.26	903.75		5.26	1031.25
5.28	767.5		5.28	540		5.28	862.5		5.28	811.25		5.28	877.5		5.28	837.5		5.28	711.25		5.28	696.25		5.28	618.75		5.28	673.75		5.28	813.75		5.28	627.5		5.28	905		5.28	790		5.28	1240		5.28	892.5		5.28	975
5.3	742.5		5.3	581.25		5.3	801.25		5.3	882.5		5.3	853.75		5.3	867.5		5.3	772.5		5.3	706.25		5.3	702.5		5.3	743.75		5.3	808.75		5.3	631.25		5.3	901.25		5.3	800		5.3	1245		5.3	867.5		5.3	957.5
5.32	730		5.32	620		5.32	790		5.32	848.75		5.32	883.75		5.32	908.75		5.32	690		5.32	733.75		5.32	635		5.32	693.75		5.32	852.5		5.32	577.5		5.32	927.5		5.32	792.5		5.32	1218.75		5.32	856.25		5.32	993.75
5.34	762.5		5.34	531.25		5.34	828.75		5.34	822.5		5.34	847.5		5.34	866.25		5.34	747.5		5.34	733.75		5.34	661.25		5.34	770		5.34	807.5		5.34	635		5.34	1042.5		5.34	767.5		5.34	1188.75		5.34	863.75		5.34	955
5.36	712.5		5.36	530		5.36	818.75		5.36	827.5		5.36	857.5		5.36	843.75		5.36	761.25		5.36	697.5		5.36	627.5		5.36	687.5		5.36	803.75		5.36	631.25		5.36	996.25		5.36	816.25		5.36	1186.25		5.36	891.25		5.36	991.25
5.38	770		5.38	530		5.38	786.25		5.38	820		5.38	923.75		5.38	826.25		5.38	703.75		5.38	727.5		5.38	650		5.38	693.75		5.38	802.5		5.38	611.25		5.38	947.5		5.38	756.25		5.38	1203.75		5.38	930		5.38	992.5
5.4	671.25		5.4	563.75		5.4	853.75		5.4	832.5		5.4	891.25		5.4	820		5.4	725		5.4	688.75		5.4	640		5.4	751.25		5.4	815		5.4	621.25		5.4	1011.25		5.4	791.25		5.4	1198.75		5.4	913.75		5.4	953.75
5.42	657.5		5.42	601.25		5.42	817.5		5.42	817.5		5.42	883.75		5.42	873.75		5.42	703.75		5.42	710		5.42	640		5.42	817.5		5.42	776.25		5.42	640		5.42	1071.25		5.42	796.25		5.42	1248.75		5.42	905		5.42	1005
5.44	737.5		5.44	561.25		5.44	792.5		5.44	807.5		5.44	937.5		5.44	906.25		5.44	743.75		5.44	738.75		5.44	641.25		5.44	747.5		5.44	850		5.44	581.25		5.44	992.5		5.44	811.25		5.44	1203.75		5.44	908.75		5.44	1017.5
5.46	732.5		5.46	606.25		5.46	810		5.46	865		5.46	863.75		5.46	848.75		5.46	718.75		5.46	701.25		5.46	647.5		5.46	687.5		5.46	805		5.46	607.5		5.46	1011.25		5.46	793.75		5.46	1186.25		5.46	850		5.46	1015
5.48	738.75		5.48	562.5		5.48	818.75		5.48	841.25		5.48	893.75		5.48	845		5.48	718.75		5.48	707.5		5.48	653.75		5.48	753.75		5.48	805		5.48	661.25		5.48	1016.25		5.48	788.75		5.48	1202.5		5.48	912.5		5.48	970
5.5	716.25		5.5	556.25		5.5	850		5.5	818.75		5.5	887.5		5.5	905		5.5	738.75		5.5	715		5.5	680		5.5	777.5		5.5	846.25		5.5	630		5.5	977.5		5.5	771.25		5.5	1221.25		5.5	880		5.5	998.75
5.52	688.75		5.52	610		5.52	847.5		5.52	806.25		5.52	956.25		5.52	930		5.52	772.5		5.52	711.25		5.52	670		5.52	720		5.52	861.25		5.52	622.5		5.52	995		5.52	767.5		5.52	1138.75		5.52	845		5.52	946.25
5.54	695		5.54	595		5.54	818.75		5.54	853.75		5.54	867.5		5.54	908.75		5.54	696.25		5.54	751.25		5.54	686.25		5.54	783.75		5.54	782.5		5.54	628.75		5.54	1000		5.54	738.75		5.54	1252.5		5.54	882.5		5.54	1048.75
5.56	661.25		5.56	541.25		5.56	813.75		5.56	853.75		5.56	873.75		5.56	897.5		5.56	757.5		5.56	728.75		5.56	705		5.56	768.75		5.56	822.5		5.56	627.5		5.56	1068.75		5.56	800		5.56	1242.5		5.56	947.5		5.56	961.25
5.58	751.25		5.58	578.75		5.58	802.5		5.58	828.75		5.58	892.5		5.58	862.5		5.58	768.75		5.58	745		5.58	677.5		5.58	712.5		5.58	870		5.58	682.5		5.58	1028.75		5.58	813.75		5.58	1232.5		5.58	943.75		5.58	1008.75
5.6	733.75		5.6	536.25		5.6	826.25		5.6	908.75		5.6	962.5		5.6	897.5		5.6	791.25		5.6	771.25		5.6	681.25		5.6	766.25		5.6	878.75		5.6	632.5		5.6	1015		5.6	836.25		5.6	1232.5		5.6	941.25		5.6	971.25
5.62	680		5.62	563.75		5.62	805		5.62	925		5.62	1007.5		5.62	981.25		5.62	832.5		5.62	763.75		5.62	683.75		5.62	722.5		5.62	813.75		5.62	665		5.62	1098.75		5.62	793.75		5.62	1266.25		5.62	927.5		5.62	1006.25
5.64	658.75		5.64	553.75		5.64	818.75		5.64	928.75		5.64	938.75		5.64	931.25		5.64	752.5		5.64	781.25		5.64	725		5.64	786.25		5.64	875		5.64	613.75		5.64	996.25		5.64	841.25		5.64	1251.25		5.64	918.75		5.64	1013.75
5.66	768.75		5.66	556.25		5.66	847.5		5.66	928.75		5.66	935		5.66	898.75		5.66	723.75		5.66	768.75		5.66	733.75		5.66	721.25		5.66	798.75		5.66	663.75		5.66	992.5		5.66	810		5.66	1236.25		5.66	901.25		5.66	1061.25
5.68	675		5.68	572.5		5.68	841.25		5.68	923.75		5.68	957.5		5.68	961.25		5.68	800		5.68	741.25		5.68	758.75		5.68	780		5.68	877.5		5.68	615		5.68	1098.75		5.68	842.5		5.68	1168.75		5.68	946.25		5.68	1038.75
5.7	712.5		5.7	595		5.7	818.75		5.7	950		5.7	965		5.7	996.25		5.7	810		5.7	771.25		5.7	730		5.7	806.25		5.7	907.5		5.7	663.75		5.7	1071.25		5.7	843.75		5.7	1283.75		5.7	922.5		5.7	1057.5
5.72	761.25		5.72	633.75		5.72	821.25		5.72	987.5		5.72	985		5.72	1002.5		5.72	820		5.72	780		5.72	696.25		5.72	755		5.72	907.5		5.72	702.5		5.72	1015		5.72	865		5.72	1265		5.72	918.75		5.72	1013.75
5.74	706.25		5.74	636.25		5.74	830		5.74	890		5.74	987.5		5.74	1026.25		5.74	757.5		5.74	805		5.74	733.75		5.74	802.5		5.74	816.25		5.74	692.5		5.74	1138.75		5.74	880		5.74	1292.5		5.74	901.25		5.74	1072.5
5.76	665		5.76	576.25		5.76	775		5.76	953.75		5.76	1066.25		5.76	1035		5.76	850		5.76	873.75		5.76	753.75		5.76	771.25		5.76	868.75		5.76	708.75		5.76	1045		5.76	831.25		5.76	1288.75		5.76	937.5		5.76	1031.25
5.78	683.75		5.78	623.75		5.78	887.5		5.78	970		5.78	1078.75		5.78	1126.25		5.78	858.75		5.78	807.5		5.78	762.5		5.78	758.75		5.78	838.75		5.78	641.25		5.78	1058.75		5.78	871.25		5.78	1271.25		5.78	888.75		5.78	1060
5.8	725		5.8	582.5		5.8	855		5.8	1020		5.8	1013.75		5.8	1001.25		5.8	896.25		5.8	818.75		5.8	761.25		5.8	753.75		5.8	881.25		5.8	670		5.8	1112.5		5.8	826.25		5.8	1272.5		5.8	966.25		5.8	1063.75
5.82	726.25		5.82	573.75		5.82	833.75		5.82	1038.75		5.82	1058.75		5.82	1066.25		5.82	897.5		5.82	876.25		5.82	742.5		5.82	835		5.82	912.5		5.82	740		5.82	1076.25		5.82	880		5.82	1292.5		5.82	966.25		5.82	1087.5
5.84	703.75		5.84	657.5		5.84	827.5		5.84	1017.5		5.84	1090		5.84	1066.25		5.84	858.75		5.84	887.5		5.84	731.25		5.84	826.25		5.84	920		5.84	680		5.84	1137.5		5.84	952.5		5.84	1346.25		5.84	996.25		5.84	1110
5.86	755		5.86	593.75		5.86	873.75		5.86	1103.75		5.86	1120		5.86	1133.75		5.86	875		5.86	908.75		5.86	817.5		5.86	837.5		5.86	927.5		5.86	707.5		5.86	1165		5.86	850		5.86	1347.5		5.86	963.75		5.86	1088.75
5.88	761.25		5.88	621.25		5.88	855		5.88	1030		5.88	1171.25		5.88	1098.75		5.88	886.25		5.88	931.25		5.88	800		5.88	836.25		5.88	912.5		5.88	708.75		5.88	1101.25		5.88	933.75		5.88	1426.25		5.88	983.75		5.88	1116.25
5.9	675		5.9	602.5		5.9	905		5.9	1066.25		5.9	1211.25		5.9	1095		5.9	885		5.9	938.75		5.9	748.75		5.9	905		5.9	1061.25		5.9	711.25		5.9	1151.25		5.9	918.75		5.9	1352.5		5.9	995		5.9	1093.75
5.92	753.75		5.92	647.5		5.92	880		5.92	1087.5		5.92	1063.75		5.92	1231.25		5.92	983.75		5.92	976.25		5.92	900		5.92	846.25		5.92	991.25		5.92	782.5		5.92	1202.5		5.92	978.75		5.92	1310		5.92	986.25		5.92	1121.25
5.94	691.25		5.94	681.25		5.94	886.25		5.94	1163.75		5.94	1226.25		5.94	1203.75		5.94	1022.5		5.94	941.25		5.94	855		5.94	821.25		5.94	986.25		5.94	736.25		5.94	1186.25		5.94	960		5.94	1365		5.94	995		5.94	1197.5
5.96	735		5.96	655		5.96	913.75		5.96	1148.75		5.96	1215		5.96	1257.5		5.96	1055		5.96	961.25		5.96	845		5.96	923.75		5.96	1040		5.96	725		5.96	1201.25		5.96	971.25		5.96	1460		5.96	1005		5.96	1226.25
5.98	777.5		5.98	701.25		5.98	943.75		5.98	1226.25		5.98	1286.25		5.98	1321.25		5.98	1073.75		5.98	966.25		5.98	881.25		5.98	967.5		5.98	1020		5.98	771.25		5.98	1208.75		5.98	925		5.98	1463.75		5.98	1015		5.98	1237.5
6	740		6	622.5		6	922.5		6	1238.75		6	1266.25		6	1337.5		6	1061.25		6	1068.75		6	868.75		6	931.25		6	1081.25		6	786.25		6	1275		6	958.75		6	1430		6	1085		6	1222.5
6.02	788.75		6.02	660		6.02	1006.25		6.02	1257.5		6.02	1315		6.02	1323.75		6.02	1086.25		6.02	996.25		6.02	942.5		6.02	962.5		6.02	1036.25		6.02	815		6.02	1243.75		6.02	1065		6.02	1520		6.02	1046.25		6.02	1207.5
6.04	836.25		6.04	698.75		6.04	1010		6.04	1321.25		6.04	1365		6.04	1366.25		6.04	1067.5		6.04	1043.75		6.04	1058.75		6.04	966.25		6.04	1101.25		6.04	788.75		6.04	1241.25		6.04	1006.25		6.04	1545		6.04	1020		6.04	1296.25
6.06	836.25		6.06	737.5		6.06	1017.5		6.06	1332.5		6.06	1385		6.06	1410		6.06	1112.5		6.06	1067.5		6.06	976.25		6.06	983.75		6.06	1102.5		6.06	817.5		6.06	1368.75		6.06	1005		6.06	1507.5		6.06	1100		6.06	1285
6.08	855		6.08	727.5		6.08	1075		6.08	1365		6.08	1477.5		6.08	1447.5		6.08	1158.75		6.08	1111.25		6.08	986.25		6.08	1062.5		6.08	1141.25		6.08	798.75		6.08	1326.25		6.08	1021.25		6.08	1487.5		6.08	1078.75		6.08	1292.5
6.1	846.25		6.1	743.75		6.1	1055		6.1	1397.5		6.1	1510		6.1	1455		6.1	1176.25		6.1	1201.25		6.1	950		6.1	1080		6.1	1188.75		6.1	845		6.1	1407.5		6.1	1072.5		6.1	1668.75		6.1	1151.25		6.1	1340
6.12	870		6.12	770		6.12	1090		6.12	1477.5		6.12	1500		6.12	1575		6.12	1235		6.12	1198.75		6.12	1007.5		6.12	1088.75		6.12	1216.25		6.12	840		6.12	1376.25		6.12	1071.25		6.12	1571.25		6.12	1163.75		6.12	1312.5
6.14	903.75		6.14	750		6.14	1128.75		6.14	1530		6.14	1578.75		6.14	1480		6.14	1308.75		6.14	1172.5		6.14	1082.5		6.14	1062.5		6.14	1223.75		6.14	847.5		6.14	1432.5		6.14	1042.5		6.14	1645		6.14	1176.25		6.14	1407.5
6.16	923.75		6.16	787.5		6.16	1126.25		6.16	1537.5		6.16	1557.5		6.16	1551.25		6.16	1303.75		6.16	1196.25		6.16	1160		6.16	1055		6.16	1216.25		6.16	885		6.16	1485		6.16	1100		6.16	1677.5		6.16	1152.5		6.16	1385
6.18	922.5		6.18	846.25		6.18	1148.75		6.18	1536.25		6.18	1626.25		6.18	1612.5		6.18	1236.25		6.18	1193.75		6.18	1120		6.18	1073.75		6.18	1277.5		6.18	896.25		6.18	1491.25		6.18	1082.5		6.18	1711.25		6.18	1150		6.18	1495
6.2	908.75		6.2	810		6.2	1095		6.2	1560		6.2	1705		6.2	1625		6.2	1293.75		6.2	1220		6.2	1116.25		6.2	1020		6.2	1282.5		6.2	886.25		6.2	1505		6.2	1082.5		6.2	1708.75		6.2	1158.75		6.2	1406.25
6.22	917.5		6.22	838.75		6.22	1151.25		6.22	1535		6.22	1641.25		6.22	1585		6.22	1277.5		6.22	1238.75		6.22	1111.25		6.22	1100		6.22	1253.75		6.22	862.5		6.22	1556.25		6.22	1170		6.22	1741.25		6.22	1151.25		6.22	1308.75
6.24	908.75		6.24	818.75		6.24	1143.75		6.24	1511.25		6.24	1621.25		6.24	1456.25		6.24	1253.75		6.24	1266.25		6.24	1100		6.24	1112.5		6.24	1197.5		6.24	902.5		6.24	1428.75		6.24	1122.5		6.24	1715		6.24	1212.5		6.24	1312.5
6.26	911.25		6.26	755		6.26	1077.5		6.26	1406.25		6.26	1496.25		6.26	1320		6.26	1200		6.26	1177.5		6.26	1050		6.26	1071.25		6.26	1120		6.26	848.75		6.26	1400		6.26	1196.25		6.26	1801.25		6.26	1241.25		6.26	1281.25
6.28	882.5		6.28	767.5		6.28	1043.75		6.28	1348.75		6.28	1437.5		6.28	1358.75		6.28	1122.5		6.28	1220		6.28	1031.25		6.28	1011.25		6.28	1068.75		6.28	843.75		6.28	1447.5		6.28	1117.5		6.28	1611.25		6.28	1251.25		6.28	1228.75
6.3	813.75		6.3	732.5		6.3	1018.75		6.3	1321.25		6.3	1360		6.3	1277.5		6.3	1226.25		6.3	1178.75		6.3	967.5		6.3	1016.25		6.3	1126.25		6.3	843.75		6.3	1436.25		6.3	1115		6.3	1656.25		6.3	1227.5		6.3	1297.5
6.32	791.25		6.32	741.25		6.32	997.5		6.32	1205		6.32	1323.75		6.32	1266.25		6.32	1127.5		6.32	1092.5		6.32	991.25		6.32	997.5		6.32	1088.75		6.32	803.75		6.32	1317.5		6.32	1041.25		6.32	1647.5		6.32	1210		6.32	1226.25
6.34	865		6.34	665		6.34	980		6.34	1207.5		6.34	1352.5		6.34	1206.25		6.34	1016.25		6.34	997.5		6.34	895		6.34	918.75		6.34	1002.5		6.34	785		6.34	1210		6.34	1052.5		6.34	1608.75		6.34	1218.75		6.34	1231.25
6.36	771.25		6.36	685		6.36	871.25		6.36	1142.5		6.36	1282.5		6.36	1141.25		6.36	955		6.36	908.75		6.36	853.75		6.36	888.75		6.36	998.75		6.36	833.75		6.36	1265		6.36	1028.75		6.36	1600		6.36	1157.5		6.36	1151.25
6.38	741.25		6.38	686.25		6.38	848.75		6.38	1121.25		6.38	1125		6.38	1173.75		6.38	918.75		6.38	982.5		6.38	837.5		6.38	902.5		6.38	1046.25		6.38	808.75		6.38	1306.25		6.38	1028.75		6.38	1552.5		6.38	1131.25		6.38	1161.25
6.4	672.5		6.4	670		6.4	878.75		6.4	1161.25		6.4	1207.5		6.4	1135		6.4	988.75		6.4	871.25		6.4	850		6.4	897.5		6.4	987.5		6.4	725		6.4	1263.75		6.4	992.5		6.4	1556.25		6.4	1196.25		6.4	1175
6.42	670		6.42	638.75		6.42	926.25		6.42	1130		6.42	1175		6.42	1131.25		6.42	918.75		6.42	897.5		6.42	872.5		6.42	846.25		6.42	1031.25		6.42	760		6.42	1208.75		6.42	966.25		6.42	1563.75		6.42	1140		6.42	1176.25
6.44	670		6.44	585		6.44	896.25		6.44	1056.25		6.44	1195		6.44	1055		6.44	881.25		6.44	863.75		6.44	787.5		6.44	826.25		6.44	1005		6.44	720		6.44	1208.75		6.44	922.5		6.44	1517.5		6.44	1137.5		6.44	1191.25
6.46	637.5		6.46	582.5		6.46	807.5		6.46	1022.5		6.46	1091.25		6.46	1153.75		6.46	916.25		6.46	875		6.46	806.25		6.46	897.5		6.46	1000		6.46	698.75		6.46	1173.75		6.46	945		6.46	1523.75		6.46	1057.5		6.46	1231.25
6.48	625		6.48	586.25		6.48	741.25		6.48	1057.5		6.48	1068.75		6.48	1007.5		6.48	857.5		6.48	836.25		6.48	821.25		6.48	830		6.48	956.25		6.48	773.75		6.48	1205		6.48	933.75		6.48	1548.75		6.48	1067.5		6.48	1098.75
6.5	653.75		6.5	575		6.5	832.5		6.5	1065		6.5	1101.25		6.5	1107.5		6.5	876.25		6.5	850		6.5	801.25		6.5	816.25		6.5	952.5		6.5	723.75		6.5	1168.75		6.5	938.75		6.5	1468.75		6.5	1080		6.5	1163.75
6.52	638.75		6.52	577.5		6.52	763.75		6.52	1016.25		6.52	1067.5		6.52	1066.25		6.52	862.5		6.52	832.5		6.52	775		6.52	865		6.52	962.5		6.52	680		6.52	1160		6.52	933.75		6.52	1600		6.52	1120		6.52	1206.25
6.54	613.75		6.54	613.75		6.54	780		6.54	997.5		6.54	1087.5		6.54	1006.25		6.54	782.5		6.54	840		6.54	781.25		6.54	826.25		6.54	946.25		6.54	723.75		6.54	1200		6.54	926.25		6.54	1545		6.54	1096.25		6.54	1095
6.56	636.25		6.56	545		6.56	742.5		6.56	1007.5		6.56	1052.5		6.56	1010		6.56	838.75		6.56	821.25		6.56	786.25		6.56	816.25		6.56	940		6.56	781.25		6.56	1157.5		6.56	927.5		6.56	1478.75		6.56	1087.5		6.56	1205
6.58	595		6.58	571.25		6.58	800		6.58	972.5		6.58	1032.5		6.58	926.25		6.58	810		6.58	836.25		6.58	838.75		6.58	802.5		6.58	971.25		6.58	737.5		6.58	1137.5		6.58	982.5		6.58	1481.25		6.58	1116.25		6.58	1140
6.6	706.25		6.6	567.5		6.6	745		6.6	968.75		6.6	992.5		6.6	913.75		6.6	798.75		6.6	836.25		6.6	732.5		6.6	881.25		6.6	936.25		6.6	742.5		6.6	1196.25		6.6	1020		6.6	1505		6.6	1136.25		6.6	1136.25
6.62	651.25		6.62	575		6.62	723.75		6.62	1000		6.62	1018.75		6.62	963.75		6.62	777.5		6.62	777.5		6.62	785		6.62	836.25		6.62	996.25		6.62	693.75		6.62	1190		6.62	937.5		6.62	1425		6.62	1110		6.62	1122.5
6.64	685		6.64	557.5		6.64	696.25		6.64	938.75		6.64	1001.25		6.64	1006.25		6.64	702.5		6.64	806.25		6.64	770		6.64	811.25		6.64	923.75		6.64	785		6.64	1163.75		6.64	976.25		6.64	1436.25		6.64	1147.5		6.64	1152.5
6.66	615		6.66	547.5		6.66	841.25		6.66	1030		6.66	1062.5		6.66	982.5		6.66	773.75		6.66	803.75		6.66	732.5		6.66	817.5		6.66	913.75		6.66	723.75		6.66	1177.5		6.66	918.75		6.66	1476.25		6.66	1106.25		6.66	1106.25
6.68	627.5		6.68	581.25		6.68	716.25		6.68	992.5		6.68	1026.25		6.68	960		6.68	797.5		6.68	810		6.68	800		6.68	806.25		6.68	952.5		6.68	741.25		6.68	1142.5		6.68	886.25		6.68	1421.25		6.68	1067.5		6.68	1093.75
6.7	605		6.7	600		6.7	748.75		6.7	1048.75		6.7	993.75		6.7	930		6.7	770		6.7	812.5		6.7	747.5		6.7	802.5		6.7	955		6.7	771.25		6.7	1137.5		6.7	886.25		6.7	1440		6.7	1157.5		6.7	1163.75
6.72	593.75		6.72	560		6.72	760		6.72	977.5		6.72	1018.75		6.72	1012.5		6.72	807.5		6.72	783.75		6.72	720		6.72	800		6.72	937.5		6.72	725		6.72	1156.25		6.72	918.75		6.72	1483.75		6.72	1073.75		6.72	1142.5
6.74	621.25		6.74	571.25		6.74	763.75		6.74	977.5		6.74	987.5		6.74	953.75		6.74	770		6.74	740		6.74	726.25		6.74	818.75		6.74	953.75		6.74	743.75		6.74	1172.5		6.74	910		6.74	1472.5		6.74	1173.75		6.74	1078.75
6.76	627.5		6.76	597.5		6.76	763.75		6.76	986.25		6.76	1058.75		6.76	982.5		6.76	785		6.76	815		6.76	723.75		6.76	790		6.76	992.5		6.76	697.5		6.76	1187.5		6.76	1013.75		6.76	1481.25		6.76	1141.25		6.76	1036.25
6.78	620		6.78	562.5		6.78	805		6.78	1001.25		6.78	1002.5		6.78	1035		6.78	827.5		6.78	790		6.78	728.75		6.78	778.75		6.78	930		6.78	698.75		6.78	1222.5		6.78	926.25		6.78	1466.25		6.78	1150		6.78	1208.75
6.8	643.75		6.8	588.75		6.8	793.75		6.8	998.75		6.8	1021.25		6.8	951.25		6.8	836.25		6.8	816.25		6.8	782.5		6.8	785		6.8	960		6.8	696.25		6.8	1151.25		6.8	995		6.8	1511.25		6.8	1130		6.8	1165
6.82	606.25		6.82	567.5		6.82	721.25		6.82	967.5		6.82	1063.75		6.82	951.25		6.82	762.5		6.82	763.75		6.82	723.75		6.82	801.25		6.82	892.5		6.82	755		6.82	1146.25		6.82	917.5		6.82	1481.25		6.82	1105		6.82	1047.5
6.84	613.75		6.84	560		6.84	743.75		6.84	925		6.84	1060		6.84	1017.5		6.84	818.75		6.84	788.75		6.84	728.75		6.84	801.25		6.84	966.25		6.84	757.5		6.84	1218.75		6.84	933.75		6.84	1487.5		6.84	1118.75		6.84	1135
6.86	640		6.86	550		6.86	743.75		6.86	962.5		6.86	1051.25		6.86	967.5		6.86	797.5		6.86	741.25		6.86	745		6.86	790		6.86	1018.75		6.86	675		6.86	1158.75		6.86	990		6.86	1412.5		6.86	1091.25		6.86	1038.75
6.88	633.75		6.88	541.25		6.88	780		6.88	972.5		6.88	983.75		6.88	981.25		6.88	811.25		6.88	812.5		6.88	761.25		6.88	802.5		6.88	963.75		6.88	707.5		6.88	1146.25		6.88	952.5		6.88	1415		6.88	1131.25		6.88	1161.25
6.9	600		6.9	602.5		6.9	762.5		6.9	956.25		6.9	996.25		6.9	1037.5		6.9	771.25		6.9	792.5		6.9	747.5		6.9	775		6.9	983.75		6.9	706.25		6.9	1176.25		6.9	977.5		6.9	1441.25		6.9	1113.75		6.9	1102.5
6.92	637.5		6.92	535		6.92	793.75		6.92	1017.5		6.92	1055		6.92	1012.5		6.92	728.75		6.92	752.5		6.92	727.5		6.92	840		6.92	953.75		6.92	673.75		6.92	1146.25		6.92	967.5		6.92	1498.75		6.92	1090		6.92	1138.75
6.94	641.25		6.94	582.5		6.94	743.75		6.94	958.75		6.94	1013.75		6.94	996.25		6.94	807.5		6.94	773.75		6.94	796.25		6.94	790		6.94	967.5		6.94	777.5		6.94	1102.5		6.94	968.75		6.94	1402.5		6.94	1128.75		6.94	1066.25
6.96	646.25		6.96	597.5		6.96	808.75		6.96	973.75		6.96	1026.25		6.96	1005		6.96	865		6.96	758.75		6.96	776.25		6.96	801.25		6.96	990		6.96	720		6.96	1128.75		6.96	923.75		6.96	1458.75		6.96	1081.25		6.96	1082.5
6.98	590		6.98	566.25		6.98	761.25		6.98	982.5		6.98	966.25		6.98	997.5		6.98	748.75		6.98	762.5		6.98	780		6.98	830		6.98	945		6.98	686.25		6.98	1213.75		6.98	950		6.98	1467.5		6.98	1078.75		6.98	1088.75
7	660		7	597.5		7	797.5		7	1017.5		7	1085		7	1005		7	770		7	766.25		7	746.25		7	791.25		7	937.5		7	712.5		7	1202.5		7	925		7	1327.5		7	1130		7	1053.75
7.02	648.75		7.02	620		7.02	738.75		7.02	991.25		7.02	1072.5		7.02	980		7.02	828.75		7.02	748.75		7.02	770		7.02	825		7.02	943.75		7.02	740		7.02	1188.75		7.02	943.75		7.02	1425		7.02	1125		7.02	1168.75
7.04	626.25		7.04	568.75		7.04	753.75		7.04	1042.5		7.04	1087.5		7.04	971.25		7.04	746.25		7.04	790		7.04	712.5		7.04	741.25		7.04	915		7.04	742.5		7.04	1105		7.04	950		7.04	1400		7.04	1098.75		7.04	1052.5
7.06	658.75		7.06	591.25		7.06	758.75		7.06	1037.5		7.06	1073.75		7.06	1045		7.06	778.75		7.06	786.25		7.06	765		7.06	778.75		7.06	955		7.06	696.25		7.06	1187.5		7.06	951.25		7.06	1465		7.06	1190		7.06	1075
7.08	663.75		7.08	568.75		7.08	767.5		7.08	1000		7.08	1112.5		7.08	1033.75		7.08	826.25		7.08	832.5		7.08	751.25		7.08	763.75		7.08	903.75		7.08	706.25		7.08	1116.25		7.08	955		7.08	1458.75		7.08	1131.25		7.08	1073.75
7.1	641.25		7.1	553.75		7.1	741.25		7.1	943.75		7.1	1017.5		7.1	1018.75		7.1	806.25		7.1	818.75		7.1	733.75		7.1	828.75		7.1	951.25		7.1	675		7.1	1192.5		7.1	985		7.1	1598.75		7.1	1118.75		7.1	1105
7.12	680		7.12	560		7.12	840		7.12	987.5		7.12	1088.75		7.12	1043.75		7.12	840		7.12	787.5		7.12	790		7.12	841.25		7.12	965		7.12	662.5		7.12	1117.5		7.12	932.5		7.12	1406.25		7.12	1101.25		7.12	1128.75
7.14	605		7.14	615		7.14	842.5		7.14	986.25		7.14	1090		7.14	1011.25		7.14	833.75		7.14	761.25		7.14	767.5		7.14	796.25		7.14	945		7.14	715		7.14	1192.5		7.14	978.75		7.14	1397.5		7.14	1110		7.14	1090
7.16	676.25		7.16	618.75		7.16	841.25		7.16	1032.5		7.16	1066.25		7.16	1105		7.16	851.25		7.16	800		7.16	771.25		7.16	795		7.16	900		7.16	663.75		7.16	1135		7.16	967.5		7.16	1442.5		7.16	1157.5		7.16	1055
7.18	686.25		7.18	620		7.18	842.5		7.18	1010		7.18	1090		7.18	1015		7.18	856.25		7.18	815		7.18	826.25		7.18	783.75		7.18	877.5		7.18	740		7.18	1191.25		7.18	926.25		7.18	1495		7.18	1095		7.18	1113.75
7.2	691.25		7.2	596.25		7.2	778.75		7.2	975		7.2	1085		7.2	1050		7.2	823.75		7.2	796.25		7.2	798.75		7.2	802.5		7.2	975		7.2	726.25		7.2	1105		7.2	940		7.2	1436.25		7.2	1141.25		7.2	1086.25
7.22	736.25		7.22	607.5		7.22	788.75		7.22	1008.75		7.22	1061.25		7.22	1027.5		7.22	802.5		7.22	730		7.22	778.75		7.22	842.5		7.22	900		7.22	677.5		7.22	1121.25		7.22	987.5		7.22	1471.25		7.22	1153.75		7.22	1056.25
7.24	648.75		7.24	675		7.24	850		7.24	1092.5		7.24	1031.25		7.24	1017.5		7.24	878.75		7.24	803.75		7.24	818.75		7.24	797.5		7.24	916.25		7.24	712.5		7.24	1091.25		7.24	941.25		7.24	1366.25		7.24	1101.25		7.24	1058.75
7.26	756.25		7.26	663.75		7.26	812.5		7.26	1030		7.26	1133.75		7.26	1018.75		7.26	798.75		7.26	773.75		7.26	735		7.26	786.25		7.26	902.5		7.26	685		7.26	1055		7.26	973.75		7.26	1431.25		7.26	1127.5		7.26	1032.5
7.28	690		7.28	673.75		7.28	888.75		7.28	1110		7.28	1061.25		7.28	1056.25		7.28	811.25		7.28	851.25		7.28	766.25		7.28	851.25		7.28	901.25		7.28	725		7.28	1130		7.28	952.5		7.28	1463.75		7.28	1115		7.28	1108.75
7.3	742.5		7.3	590		7.3	886.25		7.3	1015		7.3	1072.5		7.3	977.5		7.3	811.25		7.3	800		7.3	792.5		7.3	838.75		7.3	957.5		7.3	738.75		7.3	1072.5		7.3	971.25		7.3	1387.5		7.3	1067.5		7.3	1096.25
7.32	816.25		7.32	637.5		7.32	836.25		7.32	1032.5		7.32	1083.75		7.32	1006.25		7.32	842.5		7.32	763.75		7.32	757.5		7.32	777.5		7.32	961.25		7.32	627.5		7.32	1108.75		7.32	977.5		7.32	1382.5		7.32	1045		7.32	1111.25
7.34	768.75		7.34	650		7.34	936.25		7.34	1061.25		7.34	1136.25		7.34	1042.5		7.34	825		7.34	773.75		7.34	747.5		7.34	786.25		7.34	961.25		7.34	758.75		7.34	1162.5		7.34	945		7.34	1448.75		7.34	1066.25		7.34	1070
7.36	751.25		7.36	715		7.36	896.25		7.36	1025		7.36	1080		7.36	1056.25		7.36	807.5		7.36	798.75		7.36	757.5		7.36	760		7.36	921.25		7.36	660		7.36	1070		7.36	922.5		7.36	1375		7.36	1062.5		7.36	1046.25
7.38	760		7.38	703.75		7.38	892.5		7.38	1013.75		7.38	1136.25		7.38	1025		7.38	843.75		7.38	861.25		7.38	781.25		7.38	732.5		7.38	960		7.38	692.5		7.38	1153.75		7.38	903.75		7.38	1367.5		7.38	1075		7.38	1025
7.4	761.25		7.4	711.25		7.4	955		7.4	1047.5		7.4	1165		7.4	1090		7.4	851.25		7.4	825		7.4	825		7.4	882.5		7.4	943.75		7.4	678.75		7.4	1132.5		7.4	1016.25		7.4	1381.25		7.4	1097.5		7.4	1057.5
7.42	786.25		7.42	723.75		7.42	980		7.42	1025		7.42	1152.5		7.42	1002.5		7.42	816.25		7.42	815		7.42	792.5		7.42	825		7.42	967.5		7.42	693.75		7.42	1185		7.42	960		7.42	1320		7.42	1068.75		7.42	1003.75
7.44	772.5		7.44	685		7.44	963.75		7.44	1121.25		7.44	1111.25		7.44	1087.5		7.44	866.25		7.44	801.25		7.44	832.5		7.44	821.25		7.44	981.25		7.44	651.25		7.44	1145		7.44	933.75		7.44	1282.5		7.44	1051.25		7.44	1073.75
7.46	718.75		7.46	693.75		7.46	970		7.46	1092.5		7.46	1162.5		7.46	1077.5		7.46	867.5		7.46	798.75		7.46	825		7.46	836.25		7.46	961.25		7.46	706.25		7.46	1135		7.46	947.5		7.46	1498.75		7.46	1080		7.46	1138.75
7.48	770		7.48	723.75		7.48	950		7.48	1022.5		7.48	1098.75		7.48	1097.5		7.48	882.5		7.48	803.75		7.48	782.5		7.48	807.5		7.48	922.5		7.48	672.5		7.48	1142.5		7.48	973.75		7.48	1468.75		7.48	1077.5		7.48	1063.75
7.5	806.25		7.5	757.5		7.5	963.75		7.5	1061.25		7.5	1215		7.5	1115		7.5	903.75		7.5	786.25		7.5	911.25		7.5	845		7.5	931.25		7.5	733.75		7.5	1088.75		7.5	942.5		7.5	1321.25		7.5	1047.5		7.5	1053.75
7.52	835		7.52	815		7.52	1003.75		7.52	1076.25		7.52	1120		7.52	1101.25		7.52	878.75		7.52	870		7.52	838.75		7.52	792.5		7.52	987.5		7.52	730		7.52	1132.5		7.52	913.75		7.52	1348.75		7.52	1032.5		7.52	1058.75
7.54	813.75		7.54	762.5		7.54	1070		7.54	1181.25		7.54	1216.25		7.54	1085		7.54	880		7.54	870		7.54	855		7.54	853.75		7.54	926.25		7.54	677.5		7.54	1161.25		7.54	925		7.54	1392.5		7.54	1016.25		7.54	1092.5
7.56	818.75		7.56	833.75		7.56	1073.75		7.56	1136.25		7.56	1211.25		7.56	1102.5		7.56	865		7.56	842.5		7.56	797.5		7.56	717.5		7.56	913.75		7.56	691.25		7.56	1105		7.56	883.75		7.56	1386.25		7.56	1052.5		7.56	1085
7.58	838.75		7.58	867.5		7.58	1020		7.58	1146.25		7.58	1237.5		7.58	1127.5		7.58	916.25		7.58	817.5		7.58	787.5		7.58	805		7.58	965		7.58	726.25		7.58	1176.25		7.58	957.5		7.58	1426.25		7.58	1080		7.58	1112.5
7.6	888.75		7.6	787.5		7.6	1083.75		7.6	1083.75		7.6	1175		7.6	1155		7.6	896.25		7.6	835		7.6	803.75		7.6	887.5		7.6	937.5		7.6	691.25		7.6	1118.75		7.6	895		7.6	1400		7.6	1030		7.6	1076.25
7.62	862.5		7.62	878.75		7.62	1073.75		7.62	1132.5		7.62	1191.25		7.62	1137.5		7.62	842.5		7.62	840		7.62	823.75		7.62	805		7.62	991.25		7.62	686.25		7.62	1123.75		7.62	921.25		7.62	1407.5		7.62	1036.25		7.62	1063.75
7.64	927.5		7.64	867.5		7.64	1153.75		7.64	1143.75		7.64	1152.5		7.64	1190		7.64	897.5		7.64	833.75		7.64	888.75		7.64	847.5		7.64	908.75		7.64	688.75		7.64	1126.25		7.64	968.75		7.64	1381.25		7.64	1035		7.64	1011.25
7.66	856.25		7.66	881.25		7.66	1128.75		7.66	1146.25		7.66	1210		7.66	1172.5		7.66	852.5		7.66	882.5		7.66	888.75		7.66	880		7.66	961.25		7.66	751.25		7.66	1115		7.66	952.5		7.66	1423.75		7.66	1011.25		7.66	1080
7.68	937.5		7.68	840		7.68	1175		7.68	1151.25		7.68	1248.75		7.68	1166.25		7.68	898.75		7.68	812.5		7.68	871.25		7.68	835		7.68	872.5		7.68	686.25		7.68	1091.25		7.68	923.75		7.68	1395		7.68	1033.75		7.68	1072.5
7.7	962.5		7.7	931.25		7.7	1205		7.7	1141.25		7.7	1281.25		7.7	1147.5		7.7	897.5		7.7	867.5		7.7	840		7.7	811.25		7.7	892.5		7.7	721.25		7.7	1111.25		7.7	936.25		7.7	1415		7.7	1090		7.7	1018.75
7.72	946.25		7.72	937.5		7.72	1191.25		7.72	1230		7.72	1155		7.72	1220		7.72	926.25		7.72	843.75		7.72	830		7.72	845		7.72	968.75		7.72	731.25		7.72	1108.75		7.72	910		7.72	1343.75		7.72	1018.75		7.72	1028.75
7.74	968.75		7.74	946.25		7.74	1185		7.74	1173.75		7.74	1221.25		7.74	1161.25		7.74	901.25		7.74	863.75		7.74	856.25		7.74	756.25		7.74	911.25		7.74	707.5		7.74	1130		7.74	1018.75		7.74	1442.5		7.74	963.75		7.74	1121.25
7.76	1023.75		7.76	952.5		7.76	1253.75		7.76	1230		7.76	1255		7.76	1158.75		7.76	897.5		7.76	941.25		7.76	923.75		7.76	835		7.76	943.75		7.76	722.5		7.76	1110		7.76	932.5		7.76	1442.5		7.76	1088.75		7.76	1051.25
7.78	1021.25		7.78	1040		7.78	1383.75		7.78	1268.75		7.78	1272.5		7.78	1177.5		7.78	951.25		7.78	927.5		7.78	878.75		7.78	822.5		7.78	947.5		7.78	702.5		7.78	1141.25		7.78	965		7.78	1338.75		7.78	1030		7.78	1043.75
7.8	1121.25		7.8	1016.25		7.8	1262.5		7.8	1152.5		7.8	1318.75		7.8	1160		7.8	963.75		7.8	881.25		7.8	902.5		7.8	822.5		7.8	1070		7.8	678.75		7.8	1160		7.8	1012.5		7.8	1442.5		7.8	1055		7.8	1085
7.82	1051.25		7.82	1060		7.82	1321.25		7.82	1317.5		7.82	1281.25		7.82	1186.25		7.82	943.75		7.82	860		7.82	922.5		7.82	851.25		7.82	1015		7.82	705		7.82	1135		7.82	981.25		7.82	1375		7.82	1053.75		7.82	1046.25
7.84	1093.75		7.84	1007.5		7.84	1386.25		7.84	1156.25		7.84	1320		7.84	1253.75		7.84	1001.25		7.84	931.25		7.84	950		7.84	871.25		7.84	947.5		7.84	741.25		7.84	1091.25		7.84	960		7.84	1451.25		7.84	1068.75		7.84	1107.5
7.86	1137.5		7.86	1131.25		7.86	1430		7.86	1262.5		7.86	1301.25		7.86	1280		7.86	988.75		7.86	943.75		7.86	953.75		7.86	877.5		7.86	1028.75		7.86	727.5		7.86	1116.25		7.86	1016.25		7.86	1362.5		7.86	1000		7.86	1071.25
7.88	1147.5		7.88	1087.5		7.88	1383.75		7.88	1196.25		7.88	1348.75		7.88	1255		7.88	997.5		7.88	910		7.88	962.5		7.88	915		7.88	1018.75		7.88	695		7.88	1102.5		7.88	982.5		7.88	1442.5		7.88	1098.75		7.88	1108.75
7.9	1172.5		7.9	1201.25		7.9	1433.75		7.9	1282.5		7.9	1335		7.9	1215		7.9	963.75		7.9	1007.5		7.9	938.75		7.9	848.75		7.9	1063.75		7.9	727.5		7.9	1185		7.9	1007.5		7.9	1336.25		7.9	1000		7.9	1052.5
7.92	1155		7.92	1260		7.92	1510		7.92	1253.75		7.92	1373.75		7.92	1257.5		7.92	995		7.92	998.75		7.92	1036.25		7.92	867.5		7.92	1073.75		7.92	707.5		7.92	1182.5		7.92	1008.75		7.92	1497.5		7.92	1058.75		7.92	1053.75
7.94	1292.5		7.94	1248.75		7.94	1548.75		7.94	1358.75		7.94	1390		7.94	1248.75		7.94	992.5		7.94	925		7.94	982.5		7.94	856.25		7.94	1047.5		7.94	756.25		7.94	1192.5		7.94	1030		7.94	1418.75		7.94	1055		7.94	1112.5
7.96	1232.5		7.96	1248.75		7.96	1618.75		7.96	1337.5		7.96	1348.75		7.96	1342.5		7.96	1035		7.96	985		7.96	1030		7.96	931.25		7.96	1073.75		7.96	721.25		7.96	1236.25		7.96	1001.25		7.96	1478.75		7.96	1026.25		7.96	1145
7.98	1302.5		7.98	1335		7.98	1688.75		7.98	1330		7.98	1415		7.98	1240		7.98	1018.75		7.98	1022.5		7.98	991.25		7.98	915		7.98	1062.5		7.98	762.5		7.98	1217.5		7.98	1022.5		7.98	1432.5		7.98	1087.5		7.98	1077.5
8	1302.5		8	1321.25		8	1670		8	1313.75		8	1400		8	1257.5		8	1030		8	1032.5		8	1007.5		8	926.25		8	1058.75		8	770		8	1105		8	1005		8	1465		8	1115		8	1076.25
8.02	1266.25		8.02	1372.5		8.02	1701.25		8.02	1320		8.02	1415		8.02	1333.75		8.02	992.5		8.02	1020		8.02	1065		8.02	903.75		8.02	1038.75		8.02	713.75		8.02	1210		8.02	1025		8.02	1383.75		8.02	1181.25		8.02	1145
8.04	1381.25		8.04	1385		8.04	1758.75		8.04	1340		8.04	1490		8.04	1353.75		8.04	1082.5		8.04	992.5		8.04	1042.5		8.04	915		8.04	1098.75		8.04	773.75		8.04	1212.5		8.04	1047.5		8.04	1362.5		8.04	1058.75		8.04	1187.5
8.06	1475		8.06	1410		8.06	1807.5		8.06	1408.75		8.06	1391.25		8.06	1386.25		8.06	1008.75		8.06	1053.75		8.06	1047.5		8.06	887.5		8.06	967.5		8.06	750		8.06	1260		8.06	1051.25		8.06	1486.25		8.06	1101.25		8.06	1196.25
8.08	1500		8.08	1465		8.08	1983.75		8.08	1348.75		8.08	1445		8.08	1355		8.08	1046.25		8.08	991.25		8.08	1033.75		8.08	951.25		8.08	1070		8.08	697.5		8.08	1240		8.08	1032.5		8.08	1540		8.08	1063.75		8.08	1151.25
8.1	1543.75		8.1	1553.75		8.1	1891.25		8.1	1347.5		8.1	1541.25		8.1	1350		8.1	1088.75		8.1	1111.25		8.1	1053.75		8.1	946.25		8.1	1040		8.1	788.75		8.1	1241.25		8.1	988.75		8.1	1448.75		8.1	1058.75		8.1	1248.75
8.12	1506.25		8.12	1482.5		8.12	1955		8.12	1357.5		8.12	1490		8.12	1388.75		8.12	1071.25		8.12	1071.25		8.12	1091.25		8.12	976.25		8.12	1171.25		8.12	757.5		8.12	1261.25		8.12	1020		8.12	1473.75		8.12	1062.5		8.12	1217.5
8.14	1547.5		8.14	1602.5		8.14	1923.75		8.14	1456.25		8.14	1527.5		8.14	1321.25		8.14	1076.25		8.14	1121.25		8.14	1061.25		8.14	920		8.14	1081.25		8.14	803.75		8.14	1207.5		8.14	1075		8.14	1460		8.14	1071.25		8.14	1142.5
8.16	1610		8.16	1627.5		8.16	2052.5		8.16	1367.5		8.16	1553.75		8.16	1386.25		8.16	1100		8.16	1028.75		8.16	1003.75		8.16	970		8.16	1112.5		8.16	758.75		8.16	1258.75		8.16	1025		8.16	1475		8.16	1098.75		8.16	1258.75
8.18	1590		8.18	1767.5		8.18	2105		8.18	1410		8.18	1581.25		8.18	1393.75		8.18	1125		8.18	1116.25		8.18	1081.25		8.18	947.5		8.18	1128.75		8.18	783.75		8.18	1273.75		8.18	1138.75		8.18	1537.5		8.18	1126.25		8.18	1247.5
8.2	1658.75		8.2	1787.5		8.2	2191.25		8.2	1457.5		8.2	1602.5		8.2	1531.25		8.2	1137.5		8.2	1132.5		8.2	1127.5		8.2	975		8.2	1121.25		8.2	763.75		8.2	1258.75		8.2	1082.5		8.2	1492.5		8.2	1110		8.2	1273.75
8.22	1680		8.22	1931.25		8.22	2133.75		8.22	1423.75		8.22	1573.75		8.22	1455		8.22	1160		8.22	1116.25		8.22	1121.25		8.22	946.25		8.22	1170		8.22	795		8.22	1245		8.22	1052.5		8.22	1503.75		8.22	1027.5		8.22	1243.75
8.24	1775		8.24	1936.25		8.24	2240		8.24	1440		8.24	1507.5		8.24	1441.25		8.24	1157.5		8.24	1163.75		8.24	1138.75		8.24	991.25		8.24	1096.25		8.24	815		8.24	1230		8.24	1158.75		8.24	1503.75		8.24	1095		8.24	1210
8.26	1772.5		8.26	2056.25		8.26	2291.25		8.26	1458.75		8.26	1692.5		8.26	1467.5		8.26	1178.75		8.26	1090		8.26	1103.75		8.26	1008.75		8.26	1202.5		8.26	803.75		8.26	1327.5		8.26	1136.25		8.26	1550		8.26	1103.75		8.26	1245
8.28	1832.5		8.28	1936.25		8.28	2380		8.28	1573.75		8.28	1638.75		8.28	1522.5		8.28	1123.75		8.28	1135		8.28	1205		8.28	1028.75		8.28	1125		8.28	826.25		8.28	1251.25		8.28	1141.25		8.28	1493.75		8.28	1070		8.28	1305
8.3	1842.5		8.3	2033.75		8.3	2450		8.3	1483.75		8.3	1555		8.3	1615		8.3	1155		8.3	1193.75		8.3	1213.75		8.3	1023.75		8.3	1237.5		8.3	865		8.3	1416.25		8.3	1101.25		8.3	1583.75		8.3	1143.75		8.3	1272.5
8.32	1905		8.32	2106.25		8.32	2548.75		8.32	1550		8.32	1602.5		8.32	1522.5		8.32	1131.25		8.32	1191.25		8.32	1236.25		8.32	1032.5		8.32	1155		8.32	818.75		8.32	1292.5		8.32	1231.25		8.32	1557.5		8.32	1147.5		8.32	1306.25
8.34	1860		8.34	2193.75		8.34	2540		8.34	1580		8.34	1715		8.34	1475		8.34	1186.25		8.34	1156.25		8.34	1225		8.34	1041.25		8.34	1197.5		8.34	808.75		8.34	1365		8.34	1141.25		8.34	1538.75		8.34	1073.75		8.34	1370
8.36	1998.75		8.36	2280		8.36	2635		8.36	1571.25		8.36	1652.5		8.36	1535		8.36	1208.75		8.36	1162.5		8.36	1235		8.36	1088.75		8.36	1230		8.36	817.5		8.36	1398.75		8.36	1140		8.36	1607.5		8.36	1160		8.36	1401.25
8.38	1967.5		8.38	2311.25		8.38	2737.5		8.38	1531.25		8.38	1741.25		8.38	1468.75		8.38	1217.5		8.38	1192.5		8.38	1190		8.38	1088.75		8.38	1200		8.38	848.75		8.38	1372.5		8.38	1208.75		8.38	1556.25		8.38	1122.5		8.38	1407.5
8.4	2083.75		8.4	2373.75		8.4	2737.5		8.4	1562.5		8.4	1700		8.4	1528.75		8.4	1245		8.4	1308.75		8.4	1225		8.4	1068.75		8.4	1220		8.4	843.75		8.4	1336.25		8.4	1138.75		8.4	1551.25		8.4	1242.5		8.4	1437.5
8.42	2080		8.42	2407.5		8.42	2852.5		8.42	1512.5		8.42	1766.25		8.42	1465		8.42	1272.5		8.42	1241.25		8.42	1187.5		8.42	1167.5		8.42	1255		8.42	925		8.42	1403.75		8.42	1173.75		8.42	1697.5		8.42	1136.25		8.42	1435
8.44	2186.25		8.44	2506.25		8.44	2916.25		8.44	1640		8.44	1683.75		8.44	1562.5		8.44	1173.75		8.44	1251.25		8.44	1230		8.44	1151.25		8.44	1251.25		8.44	896.25		8.44	1422.5		8.44	1178.75		8.44	1745		8.44	1171.25		8.44	1503.75
8.46	2237.5		8.46	2561.25		8.46	2907.5		8.46	1665		8.46	1820		8.46	1671.25		8.46	1241.25		8.46	1223.75		8.46	1265		8.46	1118.75		8.46	1240		8.46	847.5		8.46	1435		8.46	1175		8.46	1686.25		8.46	1263.75		8.46	1466.25
8.48	2220		8.48	2616.25		8.48	2971.25		8.48	1623.75		8.48	1715		8.48	1608.75		8.48	1273.75		8.48	1233.75		8.48	1295		8.48	1142.5		8.48	1295		8.48	896.25		8.48	1425		8.48	1221.25		8.48	1640		8.48	1278.75		8.48	1551.25
8.5	2231.25		8.5	2603.75		8.5	3060		8.5	1628.75		8.5	1760		8.5	1665		8.5	1196.25		8.5	1287.5		8.5	1271.25		8.5	1180		8.5	1302.5		8.5	942.5		8.5	1503.75		8.5	1248.75		8.5	1717.5		8.5	1248.75		8.5	1478.75
8.52	2263.75		8.52	2716.25		8.52	3112.5		8.52	1601.25		8.52	1805		8.52	1611.25		8.52	1253.75		8.52	1286.25		8.52	1320		8.52	1108.75		8.52	1340		8.52	897.5		8.52	1508.75		8.52	1261.25		8.52	1727.5		8.52	1293.75		8.52	1537.5
8.54	2360		8.54	2891.25		8.54	3230		8.54	1647.5		8.54	1806.25		8.54	1736.25		8.54	1298.75		8.54	1257.5		8.54	1288.75		8.54	1168.75		8.54	1353.75		8.54	895		8.54	1517.5		8.54	1361.25		8.54	1843.75		8.54	1261.25		8.54	1630
8.56	2281.25		8.56	2732.5		8.56	3208.75		8.56	1780		8.56	1913.75		8.56	1670		8.56	1243.75		8.56	1288.75		8.56	1283.75		8.56	1221.25		8.56	1300		8.56	912.5		8.56	1503.75		8.56	1371.25		8.56	1778.75		8.56	1222.5		8.56	1685
8.58	2472.5		8.58	2927.5		8.58	3346.25		8.58	1692.5		8.58	1906.25		8.58	1806.25		8.58	1391.25		8.58	1315		8.58	1342.5		8.58	1186.25		8.58	1317.5		8.58	983.75		8.58	1531.25		8.58	1322.5		8.58	1825		8.58	1367.5		8.58	1753.75
8.6	2505		8.6	2982.5		8.6	3376.25		8.6	1747.5		8.6	1923.75		8.6	1705		8.6	1236.25		8.6	1340		8.6	1350		8.6	1248.75		8.6	1357.5		8.6	976.25		8.6	1553.75		8.6	1317.5		8.6	1792.5		8.6	1325		8.6	1771.25
8.62	2420		8.62	3121.25		8.62	3475		8.62	1713.75		8.62	1791.25		8.62	1663.75		8.62	1372.5		8.62	1471.25		8.62	1382.5		8.62	1300		8.62	1492.5		8.62	922.5		8.62	1625		8.62	1415		8.62	1965		8.62	1327.5		8.62	1838.75
8.64	2506.25		8.64	3137.5		8.64	3533.75		8.64	1695		8.64	1901.25		8.64	1787.5		8.64	1350		8.64	1418.75		8.64	1397.5		8.64	1277.5		8.64	1480		8.64	1037.5		8.64	1667.5		8.64	1330		8.64	1861.25		8.64	1337.5		8.64	1805
8.66	2653.75		8.66	3151.25		8.66	3338.75		8.66	1738.75		8.66	1993.75		8.66	1797.5		8.66	1357.5		8.66	1330		8.66	1440		8.66	1215		8.66	1421.25		8.66	927.5		8.66	1660		8.66	1455		8.66	1872.5		8.66	1386.25		8.66	1863.75
8.68	2458.75		8.68	3135		8.68	3541.25		8.68	1836.25		8.68	2031.25		8.68	1791.25		8.68	1366.25		8.68	1466.25		8.68	1503.75		8.68	1260		8.68	1447.5		8.68	992.5		8.68	1766.25		8.68	1353.75		8.68	2012.5		8.68	1376.25		8.68	1982.5
8.7	2701.25		8.7	3201.25		8.7	3591.25		8.7	1765		8.7	2000		8.7	1848.75		8.7	1355		8.7	1441.25		8.7	1406.25		8.7	1335		8.7	1460		8.7	1080		8.7	1578.75		8.7	1431.25		8.7	2050		8.7	1473.75		8.7	1951.25
8.72	2517.5		8.72	3247.5		8.72	3587.5		8.72	1850		8.72	2132.5		8.72	1820		8.72	1407.5		8.72	1410		8.72	1420		8.72	1351.25		8.72	1518.75		8.72	1012.5		8.72	1872.5		8.72	1506.25		8.72	2096.25		8.72	1482.5		8.72	2010
8.74	2715		8.74	3347.5		8.74	3715		8.74	1808.75		8.74	2093.75		8.74	1871.25		8.74	1480		8.74	1485		8.74	1488.75		8.74	1400		8.74	1595		8.74	1035		8.74	1872.5		8.74	1540		8.74	2142.5		8.74	1483.75		8.74	2037.5
8.76	2558.75		8.76	3305		8.76	3790		8.76	1823.75		8.76	2181.25		8.76	1892.5		8.76	1397.5		8.76	1536.25		8.76	1530		8.76	1323.75		8.76	1502.5		8.76	1073.75		8.76	1802.5		8.76	1461.25		8.76	2198.75		8.76	1486.25		8.76	2001.25
8.78	2660		8.78	3246.25		8.78	3653.75		8.78	1850		8.78	2193.75		8.78	1857.5		8.78	1455		8.78	1606.25		8.78	1478.75		8.78	1375		8.78	1590		8.78	1066.25		8.78	1816.25		8.78	1643.75		8.78	2190		8.78	1556.25		8.78	1882.5
8.8	2621.25		8.8	3172.5		8.8	3585		8.8	1888.75		8.8	2136.25		8.8	1832.5		8.8	1450		8.8	1502.5		8.8	1442.5		8.8	1390		8.8	1546.25		8.8	1062.5		8.8	1947.5		8.8	1543.75		8.8	2190		8.8	1511.25		8.8	1616.25
8.82	2531.25		8.82	3118.75		8.82	3486.25		8.82	1825		8.82	2020		8.82	1827.5		8.82	1486.25		8.82	1547.5		8.82	1458.75		8.82	1351.25		8.82	1507.5		8.82	970		8.82	1927.5		8.82	1596.25		8.82	2272.5		8.82	1482.5		8.82	1625
8.84	2455		8.84	2987.5		8.84	3282.5		8.84	1623.75		8.84	1948.75		8.84	1696.25		8.84	1485		8.84	1480		8.84	1526.25		8.84	1265		8.84	1405		8.84	1078.75		8.84	1867.5		8.84	1531.25		8.84	2161.25		8.84	1521.25		8.84	1441.25
8.86	2212.5		8.86	2788.75		8.86	2958.75		8.86	1618.75		8.86	1838.75		8.86	1701.25		8.86	1361.25		8.86	1421.25		8.86	1401.25		8.86	1192.5		8.86	1285		8.86	875		8.86	1778.75		8.86	1558.75		8.86	1991.25		8.86	1488.75		8.86	1290
8.88	2075		8.88	2677.5		8.88	2891.25		8.88	1435		8.88	1782.5		8.88	1515		8.88	1268.75		8.88	1325		8.88	1228.75		8.88	1207.5		8.88	1263.75		8.88	895		8.88	1617.5		8.88	1407.5		8.88	1978.75		8.88	1427.5		8.88	1171.25
8.9	1842.5		8.9	2458.75		8.9	2627.5		8.9	1265		8.9	1687.5		8.9	1311.25		8.9	1236.25		8.9	1247.5		8.9	1266.25		8.9	1005		8.9	1115		8.9	798.75		8.9	1405		8.9	1276.25		8.9	1762.5		8.9	1341.25		8.9	1030
8.92	1713.75		8.92	2191.25		8.92	2461.25		8.92	1251.25		8.92	1463.75		8.92	1230		8.92	1082.5		8.92	1142.5		8.92	1121.25		8.92	965		8.92	1007.5		8.92	768.75		8.92	1303.75		8.92	1185		8.92	1620		8.92	1203.75		8.92	956.25
8.94	1523.75		8.94	2008.75		8.94	2178.75		8.94	1091.25		8.94	1295		8.94	1120		8.94	957.5		8.94	1010		8.94	945		8.94	868.75		8.94	873.75		8.94	666.25		8.94	1173.75		8.94	1066.25		8.94	1443.75		8.94	1108.75		8.94	902.5
8.96	1425		8.96	1865		8.96	1943.75		8.96	991.25		8.96	1271.25		8.96	996.25		8.96	875		8.96	971.25		8.96	915		8.96	865		8.96	867.5		8.96	657.5		8.96	1088.75		8.96	937.5		8.96	1273.75		8.96	1092.5		8.96	823.75
8.98	1407.5		8.98	1633.75		8.98	1735		8.98	935		8.98	1182.5		8.98	973.75		8.98	855		8.98	806.25		8.98	826.25		8.98	755		8.98	788.75		8.98	598.75		8.98	1013.75		8.98	920		8.98	1175		8.98	986.25		8.98	773.75
9	1201.25		9	1423.75		9	1706.25		9	897.5		9	1033.75		9	790		9	801.25		9	690		9	808.75		9	657.5		9	667.5		9	532.5		9	881.25		9	800		9	1055		9	872.5		9	720
9.02	1162.5		9.02	1370		9.02	1613.75		9.02	776.25		9.02	948.75		9.02	758.75		9.02	697.5		9.02	737.5		9.02	711.25		9.02	641.25		9.02	702.5		9.02	487.5		9.02	853.75		9.02	693.75		9.02	990		9.02	750		9.02	668.75
9.04	1013.75		9.04	1196.25		9.04	1390		9.04	776.25		9.04	912.5		9.04	758.75		9.04	626.25		9.04	680		9.04	645		9.04	598.75		9.04	642.5		9.04	492.5		9.04	778.75		9.04	665		9.04	906.25		9.04	750		9.04	627.5
9.06	983.75		9.06	1125		9.06	1298.75		9.06	725		9.06	870		9.06	747.5		9.06	553.75		9.06	620		9.06	626.25		9.06	571.25		9.06	607.5		9.06	412.5		9.06	773.75		9.06	612.5		9.06	836.25		9.06	736.25		9.06	610
9.08	882.5		9.08	973.75		9.08	1196.25		9.08	701.25		9.08	826.25		9.08	737.5		9.08	557.5		9.08	633.75		9.08	615		9.08	477.5		9.08	612.5		9.08	442.5		9.08	751.25		9.08	596.25		9.08	845		9.08	631.25		9.08	576.25
9.1	762.5		9.1	971.25		9.1	1057.5		9.1	690		9.1	740		9.1	610		9.1	557.5		9.1	557.5		9.1	528.75		9.1	447.5		9.1	582.5		9.1	433.75		9.1	661.25		9.1	547.5		9.1	771.25		9.1	631.25		9.1	540
9.12	756.25		9.12	902.5		9.12	966.25		9.12	557.5		9.12	695		9.12	641.25		9.12	531.25		9.12	503.75		9.12	536.25		9.12	463.75		9.12	550		9.12	368.75		9.12	686.25		9.12	631.25		9.12	677.5		9.12	601.25		9.12	535
9.14	681.25		9.14	821.25		9.14	942.5		9.14	595		9.14	697.5		9.14	581.25		9.14	468.75		9.14	511.25		9.14	518.75		9.14	455		9.14	545		9.14	371.25		9.14	627.5		9.14	576.25		9.14	763.75		9.14	551.25		9.14	485
9.16	697.5		9.16	750		9.16	891.25		9.16	593.75		9.16	617.5		9.16	565		9.16	443.75		9.16	468.75		9.16	503.75		9.16	433.75		9.16	452.5		9.16	318.75		9.16	560		9.16	528.75		9.16	616.25		9.16	515		9.16	495
9.18	606.25		9.18	692.5		9.18	700		9.18	502.5		9.18	628.75		9.18	492.5		9.18	420		9.18	440		9.18	467.5		9.18	405		9.18	467.5		9.18	316.25		9.18	516.25		9.18	482.5		9.18	680		9.18	550		9.18	485
9.2	541.25		9.2	598.75		9.2	716.25		9.2	506.25		9.2	601.25		9.2	488.75		9.2	436.25		9.2	431.25		9.2	457.5		9.2	405		9.2	440		9.2	312.5		9.2	496.25		9.2	441.25		9.2	606.25		9.2	472.5		9.2	442.5
9.22	520		9.22	615		9.22	700		9.22	462.5		9.22	562.5		9.22	498.75		9.22	372.5		9.22	411.25		9.22	440		9.22	352.5		9.22	422.5		9.22	308.75		9.22	511.25		9.22	443.75		9.22	545		9.22	431.25		9.22	460
9.24	437.5		9.24	551.25		9.24	605		9.24	418.75		9.24	537.5		9.24	510		9.24	417.5		9.24	421.25		9.24	405		9.24	336.25		9.24	430		9.24	322.5		9.24	480		9.24	425		9.24	597.5		9.24	426.25		9.24	435
9.26	426.25		9.26	568.75		9.26	650		9.26	426.25		9.26	526.25		9.26	483.75		9.26	363.75		9.26	420		9.26	403.75		9.26	370		9.26	406.25		9.26	280		9.26	461.25		9.26	427.5		9.26	545		9.26	443.75		9.26	385
9.28	421.25		9.28	487.5		9.28	528.75		9.28	415		9.28	497.5		9.28	450		9.28	385		9.28	420		9.28	405		9.28	347.5		9.28	380		9.28	311.25		9.28	468.75		9.28	390		9.28	467.5		9.28	396.25		9.28	411.25
9.3	378.75		9.3	480		9.3	483.75		9.3	440		9.3	462.5		9.3	411.25		9.3	366.25		9.3	395		9.3	425		9.3	328.75		9.3	376.25		9.3	275		9.3	455		9.3	425		9.3	500		9.3	412.5		9.3	371.25
9.32	373.75		9.32	407.5		9.32	480		9.32	366.25		9.32	473.75		9.32	368.75		9.32	336.25		9.32	380		9.32	322.5		9.32	303.75		9.32	337.5		9.32	237.5		9.32	431.25		9.32	320		9.32	466.25		9.32	372.5		9.32	368.75
9.34	343.75		9.34	370		9.34	421.25		9.34	352.5		9.34	438.75		9.34	326.25		9.34	313.75		9.34	337.5		9.34	313.75		9.34	333.75		9.34	332.5		9.34	238.75		9.34	383.75		9.34	337.5		9.34	426.25		9.34	331.25		9.34	340
9.36	335		9.36	357.5		9.36	420		9.36	315		9.36	401.25		9.36	355		9.36	306.25		9.36	300		9.36	328.75		9.36	305		9.36	321.25		9.36	275		9.36	342.5		9.36	340		9.36	477.5		9.36	371.25		9.36	353.75
9.38	288.75		9.38	357.5		9.38	402.5		9.38	345		9.38	400		9.38	316.25		9.38	308.75		9.38	346.25		9.38	295		9.38	275		9.38	313.75		9.38	252.5		9.38	358.75		9.38	323.75		9.38	448.75		9.38	361.25		9.38	340
9.4	332.5		9.4	361.25		9.4	398.75		9.4	298.75		9.4	367.5		9.4	321.25		9.4	283.75		9.4	280		9.4	305		9.4	251.25		9.4	272.5		9.4	251.25		9.4	380		9.4	338.75		9.4	423.75		9.4	338.75		9.4	331.25
9.42	318.75		9.42	315		9.42	373.75		9.42	346.25		9.42	370		9.42	332.5		9.42	261.25		9.42	290		9.42	265		9.42	241.25		9.42	280		9.42	191.25		9.42	353.75		9.42	285		9.42	395		9.42	291.25		9.42	318.75
9.44	265		9.44	293.75		9.44	350		9.44	261.25		9.44	353.75		9.44	337.5		9.44	252.5		9.44	282.5		9.44	266.25		9.44	265		9.44	262.5		9.44	226.25		9.44	302.5		9.44	291.25		9.44	381.25		9.44	315		9.44	271.25
9.46	288.75		9.46	326.25		9.46	302.5		9.46	298.75		9.46	287.5		9.46	300		9.46	245		9.46	251.25		9.46	268.75		9.46	247.5		9.46	261.25		9.46	215		9.46	333.75		9.46	287.5		9.46	377.5		9.46	293.75		9.46	337.5
9.48	242.5		9.48	302.5		9.48	312.5		9.48	293.75		9.48	280		9.48	280		9.48	218.75		9.48	270		9.48	256.25		9.48	212.5		9.48	256.25		9.48	201.25		9.48	302.5		9.48	280		9.48	377.5		9.48	303.75		9.48	295
9.5	211.25		9.5	260		9.5	301.25		9.5	263.75		9.5	310		9.5	271.25		9.5	256.25		9.5	228.75		9.5	241.25		9.5	248.75		9.5	255		9.5	188.75		9.5	313.75		9.5	275		9.5	353.75		9.5	320		9.5	267.5
9.52	198.75		9.52	257.5		9.52	251.25		9.52	275		9.52	277.5		9.52	248.75		9.52	222.5		9.52	243.75		9.52	247.5		9.52	241.25		9.52	220		9.52	208.75		9.52	321.25		9.52	288.75		9.52	345		9.52	267.5		9.52	263.75
9.54	191.25		9.54	225		9.54	320		9.54	276.25		9.54	312.5		9.54	258.75		9.54	250		9.54	208.75		9.54	252.5		9.54	215		9.54	287.5		9.54	206.25		9.54	330		9.54	252.5		9.54	348.75		9.54	266.25		9.54	242.5
9.56	195		9.56	216.25		9.56	272.5		9.56	235		9.56	295		9.56	242.5		9.56	205		9.56	213.75		9.56	275		9.56	210		9.56	258.75		9.56	206.25		9.56	288.75		9.56	240		9.56	351.25		9.56	302.5		9.56	243.75
9.58	207.5		9.58	202.5		9.58	231.25		9.58	255		9.58	326.25		9.58	241.25		9.58	233.75		9.58	225		9.58	261.25		9.58	241.25		9.58	260		9.58	195		9.58	261.25		9.58	240		9.58	322.5		9.58	246.25		9.58	266.25
9.6	167.5		9.6	215		9.6	235		9.6	283.75		9.6	298.75		9.6	265		9.6	210		9.6	212.5		9.6	220		9.6	216.25		9.6	222.5		9.6	178.75		9.6	272.5		9.6	246.25		9.6	322.5		9.6	263.75		9.6	260
9.62	170		9.62	171.25		9.62	213.75		9.62	258.75		9.62	268.75		9.62	232.5		9.62	213.75		9.62	252.5		9.62	240		9.62	212.5		9.62	217.5		9.62	182.5		9.62	256.25		9.62	233.75		9.62	280		9.62	248.75		9.62	246.25
9.64	175		9.64	202.5		9.64	223.75		9.64	203.75		9.64	296.25		9.64	265		9.64	238.75		9.64	233.75		9.64	211.25		9.64	187.5		9.64	246.25		9.64	188.75		9.64	268.75		9.64	230		9.64	342.5		9.64	276.25		9.64	233.75
9.66	152.5		9.66	182.5		9.66	210		9.66	253.75		9.66	315		9.66	256.25		9.66	191.25		9.66	201.25		9.66	216.25		9.66	208.75		9.66	218.75		9.66	160		9.66	265		9.66	225		9.66	297.5		9.66	227.5		9.66	228.75
9.68	148.75		9.68	176.25		9.68	195		9.68	268.75		9.68	262.5		9.68	267.5		9.68	216.25		9.68	205		9.68	208.75		9.68	200		9.68	217.5		9.68	187.5		9.68	217.5		9.68	243.75		9.68	306.25		9.68	230		9.68	276.25
9.7	160		9.7	170		9.7	186.25		9.7	243.75		9.7	288.75		9.7	252.5		9.7	201.25		9.7	223.75		9.7	266.25		9.7	221.25		9.7	236.25		9.7	186.25		9.7	278.75		9.7	230		9.7	308.75		9.7	225		9.7	267.5
9.72	150		9.72	171.25		9.72	168.75		9.72	290		9.72	275		9.72	238.75		9.72	222.5		9.72	246.25		9.72	236.25		9.72	212.5		9.72	221.25		9.72	162.5		9.72	260		9.72	225		9.72	306.25		9.72	237.5		9.72	268.75
9.74	155		9.74	177.5		9.74	201.25		9.74	273.75		9.74	347.5		9.74	257.5		9.74	221.25		9.74	265		9.74	208.75		9.74	206.25		9.74	278.75		9.74	167.5		9.74	236.25		9.74	190		9.74	305		9.74	201.25		9.74	222.5
9.76	143.75		9.76	160		9.76	198.75		9.76	227.5		9.76	332.5		9.76	252.5		9.76	231.25		9.76	246.25		9.76	202.5		9.76	225		9.76	203.75		9.76	197.5		9.76	252.5		9.76	231.25		9.76	247.5		9.76	221.25		9.76	256.25
9.78	145		9.78	158.75		9.78	175		9.78	245		9.78	300		9.78	243.75		9.78	242.5		9.78	251.25		9.78	198.75		9.78	187.5		9.78	211.25		9.78	187.5		9.78	245		9.78	197.5		9.78	338.75		9.78	240		9.78	222.5
9.8	132.5		9.8	158.75		9.8	152.5		9.8	223.75		9.8	263.75		9.8	223.75		9.8	230		9.8	216.25		9.8	202.5		9.8	178.75		9.8	216.25		9.8	166.25		9.8	237.5		9.8	213.75		9.8	297.5		9.8	197.5		9.8	215
9.82	130		9.82	141.25		9.82	166.25		9.82	210		9.82	237.5		9.82	223.75		9.82	203.75		9.82	220		9.82	181.25		9.82	205		9.82	195		9.82	166.25		9.82	220		9.82	198.75		9.82	298.75		9.82	210		9.82	208.75
9.84	151.25		9.84	160		9.84	156.25		9.84	201.25		9.84	218.75		9.84	191.25		9.84	213.75		9.84	180		9.84	196.25		9.84	161.25		9.84	213.75		9.84	160		9.84	202.5		9.84	190		9.84	282.5		9.84	187.5		9.84	221.25
9.86	130		9.86	146.25		9.86	132.5		9.86	177.5		9.86	233.75		9.86	165		9.86	167.5		9.86	187.5		9.86	176.25		9.86	190		9.86	192.5		9.86	162.5		9.86	233.75		9.86	186.25		9.86	256.25		9.86	223.75		9.86	235
9.88	132.5		9.88	142.5		9.88	157.5		9.88	183.75		9.88	211.25		9.88	175		9.88	188.75		9.88	170		9.88	168.75		9.88	172.5		9.88	181.25		9.88	180		9.88	201.25		9.88	191.25		9.88	233.75		9.88	201.25		9.88	227.5
9.9	103.75		9.9	110		9.9	128.75		9.9	161.25		9.9	192.5		9.9	191.25		9.9	147.5		9.9	173.75		9.9	166.25		9.9	173.75		9.9	201.25		9.9	137.5		9.9	216.25		9.9	182.5		9.9	231.25		9.9	210		9.9	217.5
9.92	118.75		9.92	122.5		9.92	146.25		9.92	186.25		9.92	180		9.92	158.75		9.92	145		9.92	181.25		9.92	168.75		9.92	153.75		9.92	196.25		9.92	141.25		9.92	195		9.92	166.25		9.92	222.5		9.92	200		9.92	201.25
9.94	112.5		9.94	116.25		9.94	135		9.94	178.75		9.94	173.75		9.94	133.75		9.94	120		9.94	135		9.94	152.5		9.94	190		9.94	190		9.94	151.25		9.94	188.75		9.94	162.5		9.94	216.25		9.94	223.75		9.94	216.25
9.96	112.5		9.96	117.5		9.96	130		9.96	168.75		9.96	197.5		9.96	188.75		9.96	151.25		9.96	147.5		9.96	148.75		9.96	151.25		9.96	185		9.96	140		9.96	228.75		9.96	142.5		9.96	237.5		9.96	172.5		9.96	185
9.98	132.5		9.98	112.5		9.98	133.75		9.98	166.25		9.98	188.75		9.98	165		9.98	161.25		9.98	147.5		9.98	142.5		9.98	143.75		9.98	163.75		9.98	141.25		9.98	197.5		9.98	178.75		9.98	198.75		9.98	181.25		9.98	230
10	102.5		10	136.25		10	155		10	163.75		10	208.75		10	165		10	132.5		10	123.75		10	125		10	123.75		10	136.25		10	146.25		10	175		10	181.25		10	186.25		10	181.25		10	180
10.02	125		10.02	121.25		10.02	135		10.02	185		10.02	168.75		10.02	166.25		10.02	150		10.02	145		10.02	131.25		10.02	157.5		10.02	160		10.02	152.5		10.02	176.25		10.02	167.5		10.02	192.5		10.02	172.5		10.02	186.25
10.04	106.25		10.04	105		10.04	113.75		10.04	147.5		10.04	171.25		10.04	136.25		10.04	160		10.04	136.25		10.04	147.5		10.04	161.25		10.04	151.25		10.04	137.5		10.04	192.5		10.04	180		10.04	218.75		10.04	183.75		10.04	155
10.06	115		10.06	100		10.06	125		10.06	142.5		10.06	143.75		10.06	178.75		10.06	120		10.06	145		10.06	128.75		10.06	141.25		10.06	166.25		10.06	121.25		10.06	201.25		10.06	148.75		10.06	225		10.06	181.25		10.06	188.75
10.08	87.5		10.08	103.75		10.08	105		10.08	143.75		10.08	181.25		10.08	138.75		10.08	141.25		10.08	131.25		10.08	136.25		10.08	150		10.08	156.25		10.08	135		10.08	168.75		10.08	143.75		10.08	266.25		10.08	197.5		10.08	206.25
10.1	108.75		10.1	100		10.1	136.25		10.1	163.75		10.1	178.75		10.1	166.25		10.1	141.25		10.1	116.25		10.1	153.75		10.1	150		10.1	137.5		10.1	122.5		10.1	201.25		10.1	160		10.1	211.25		10.1	198.75		10.1	206.25
10.12	127.5		10.12	87.5		10.12	117.5		10.12	135		10.12	175		10.12	153.75		10.12	153.75		10.12	135		10.12	156.25		10.12	143.75		10.12	135		10.12	135		10.12	188.75		10.12	171.25		10.12	180		10.12	201.25		10.12	160
10.14	97.5		10.14	103.75		10.14	103.75		10.14	138.75		10.14	146.25		10.14	165		10.14	120		10.14	122.5		10.14	153.75		10.14	133.75		10.14	177.5		10.14	137.5		10.14	165		10.14	171.25		10.14	185		10.14	178.75		10.14	168.75
10.16	103.75		10.16	75		10.16	130		10.16	153.75		10.16	178.75		10.16	151.25		10.16	138.75		10.16	136.25		10.16	132.5		10.16	126.25		10.16	145		10.16	138.75		10.16	212.5		10.16	150		10.16	218.75		10.16	162.5		10.16	185
10.18	110		10.18	102.5		10.18	116.25		10.18	141.25		10.18	162.5		10.18	143.75		10.18	128.75		10.18	122.5		10.18	145		10.18	123.75		10.18	145		10.18	127.5		10.18	205		10.18	155		10.18	176.25		10.18	172.5		10.18	160
10.2	102.5		10.2	115		10.2	116.25		10.2	138.75		10.2	153.75		10.2	143.75		10.2	135		10.2	138.75		10.2	152.5		10.2	151.25		10.2	158.75		10.2	97.5		10.2	172.5		10.2	158.75		10.2	217.5		10.2	177.5		10.2	183.75
10.22	101.25		10.22	103.75		10.22	128.75		10.22	140		10.22	178.75		10.22	151.25		10.22	131.25		10.22	141.25		10.22	122.5		10.22	126.25		10.22	170		10.22	146.25		10.22	187.5		10.22	160		10.22	221.25		10.22	156.25		10.22	220
10.24	107.5		10.24	107.5		10.24	116.25		10.24	142.5		10.24	185		10.24	113.75		10.24	130		10.24	113.75		10.24	133.75		10.24	156.25		10.24	158.75		10.24	105		10.24	172.5		10.24	155		10.24	197.5		10.24	191.25		10.24	188.75
10.26	88.75		10.26	107.5		10.26	106.25		10.26	140		10.26	172.5		10.26	131.25		10.26	151.25		10.26	153.75		10.26	142.5		10.26	127.5		10.26	173.75		10.26	135		10.26	186.25		10.26	141.25		10.26	182.5		10.26	155		10.26	162.5
10.28	112.5		10.28	102.5		10.28	97.5		10.28	152.5		10.28	161.25		10.28	138.75		10.28	147.5		10.28	132.5		10.28	138.75		10.28	158.75		10.28	142.5		10.28	121.25		10.28	187.5		10.28	153.75		10.28	223.75		10.28	147.5		10.28	200
10.3	86.25		10.3	93.75		10.3	106.25		10.3	136.25		10.3	153.75		10.3	110		10.3	128.75		10.3	113.75		10.3	143.75		10.3	142.5		10.3	162.5		10.3	130		10.3	202.5		10.3	152.5		10.3	238.75		10.3	190		10.3	190
10.32	86.25		10.32	86.25		10.32	117.5		10.32	147.5		10.32	140		10.32	151.25		10.32	123.75		10.32	125		10.32	120		10.32	147.5		10.32	158.75		10.32	120		10.32	178.75		10.32	148.75		10.32	180		10.32	147.5		10.32	208.75
10.34	115		10.34	110		10.34	108.75		10.34	122.5		10.34	156.25		10.34	133.75		10.34	127.5		10.34	128.75		10.34	135		10.34	138.75		10.34	155		10.34	117.5		10.34	173.75		10.34	142.5		10.34	215		10.34	162.5		10.34	203.75
10.36	88.75		10.36	95		10.36	118.75		10.36	132.5		10.36	186.25		10.36	148.75		10.36	127.5		10.36	141.25		10.36	127.5		10.36	118.75		10.36	163.75		10.36	121.25		10.36	185		10.36	146.25		10.36	210		10.36	148.75		10.36	187.5
10.38	101.25		10.38	122.5		10.38	120		10.38	155		10.38	160		10.38	130		10.38	112.5		10.38	120		10.38	131.25		10.38	151.25		10.38	168.75		10.38	140		10.38	185		10.38	163.75		10.38	181.25		10.38	166.25		10.38	202.5
10.4	115		10.4	100		10.4	130		10.4	130		10.4	158.75		10.4	161.25		10.4	122.5		10.4	126.25		10.4	140		10.4	141.25		10.4	172.5		10.4	128.75		10.4	151.25		10.4	145		10.4	187.5		10.4	172.5		10.4	203.75
10.42	87.5		10.42	91.25		10.42	123.75		10.42	133.75		10.42	163.75		10.42	115		10.42	120		10.42	125		10.42	146.25		10.42	147.5		10.42	145		10.42	138.75		10.42	188.75		10.42	172.5		10.42	213.75		10.42	147.5		10.42	183.75
10.44	108.75		10.44	97.5		10.44	131.25		10.44	130		10.44	160		10.44	152.5		10.44	141.25		10.44	132.5		10.44	136.25		10.44	162.5		10.44	168.75		10.44	123.75		10.44	183.75		10.44	147.5		10.44	188.75		10.44	158.75		10.44	212.5
10.46	92.5		10.46	87.5		10.46	108.75		10.46	127.5		10.46	146.25		10.46	113.75		10.46	122.5		10.46	123.75		10.46	136.25		10.46	123.75		10.46	166.25		10.46	150		10.46	167.5		10.46	142.5		10.46	173.75		10.46	180		10.46	191.25
10.48	92.5		10.48	87.5		10.48	83.75		10.48	138.75		10.48	140		10.48	132.5		10.48	123.75		10.48	133.75		10.48	153.75		10.48	148.75		10.48	150		10.48	113.75		10.48	171.25		10.48	140		10.48	193.75		10.48	181.25		10.48	153.75
10.5	125		10.5	86.25		10.5	120		10.5	135		10.5	147.5		10.5	145		10.5	107.5		10.5	157.5		10.5	112.5		10.5	150		10.5	146.25		10.5	118.75		10.5	198.75		10.5	143.75		10.5	198.75		10.5	147.5		10.5	151.25
10.52	82.5		10.52	96.25		10.52	105		10.52	145		10.52	157.5		10.52	140		10.52	132.5		10.52	137.5		10.52	117.5		10.52	117.5		10.52	157.5		10.52	121.25		10.52	170		10.52	153.75		10.52	207.5		10.52	185		10.52	171.25
10.54	95		10.54	78.75		10.54	93.75		10.54	135		10.54	145		10.54	145		10.54	132.5		10.54	142.5		10.54	120		10.54	132.5		10.54	136.25		10.54	141.25		10.54	188.75		10.54	150		10.54	198.75		10.54	153.75		10.54	178.75
10.56	100		10.56	95		10.56	123.75		10.56	147.5		10.56	163.75		10.56	122.5		10.56	143.75		10.56	117.5		10.56	125		10.56	120		10.56	143.75		10.56	131.25		10.56	176.25		10.56	147.5		10.56	237.5		10.56	165		10.56	171.25
10.58	115		10.58	85		10.58	121.25		10.58	135		10.58	158.75		10.58	130		10.58	123.75		10.58	122.5		10.58	118.75		10.58	148.75		10.58	136.25		10.58	108.75		10.58	177.5		10.58	143.75		10.58	208.75		10.58	145		10.58	181.25
10.6	100		10.6	112.5		10.6	100		10.6	143.75		10.6	153.75		10.6	141.25		10.6	106.25		10.6	112.5		10.6	131.25		10.6	138.75		10.6	135		10.6	117.5		10.6	180		10.6	148.75		10.6	185		10.6	151.25		10.6	138.75
10.62	121.25		10.62	111.25		10.62	102.5		10.62	136.25		10.62	163.75		10.62	136.25		10.62	123.75		10.62	135		10.62	125		10.62	112.5		10.62	147.5		10.62	116.25		10.62	162.5		10.62	132.5		10.62	197.5		10.62	161.25		10.62	173.75
10.64	97.5		10.64	97.5		10.64	115		10.64	138.75		10.64	115		10.64	125		10.64	123.75		10.64	135		10.64	138.75		10.64	116.25		10.64	141.25		10.64	125		10.64	177.5		10.64	143.75		10.64	186.25		10.64	162.5		10.64	158.75
10.66	88.75		10.66	108.75		10.66	93.75		10.66	136.25		10.66	183.75		10.66	135		10.66	108.75		10.66	135		10.66	135		10.66	135		10.66	132.5		10.66	126.25		10.66	188.75		10.66	171.25		10.66	177.5		10.66	135		10.66	158.75
10.68	97.5		10.68	97.5		10.68	98.75		10.68	138.75		10.68	147.5		10.68	137.5		10.68	128.75		10.68	113.75		10.68	138.75		10.68	128.75		10.68	148.75		10.68	137.5		10.68	150		10.68	166.25		10.68	182.5		10.68	172.5		10.68	178.75
10.7	78.75		10.7	127.5		10.7	100		10.7	132.5		10.7	155		10.7	128.75		10.7	138.75		10.7	131.25		10.7	117.5		10.7	123.75		10.7	136.25		10.7	133.75		10.7	185		10.7	121.25		10.7	161.25		10.7	125		10.7	175
10.72	92.5		10.72	100		10.72	111.25		10.72	133.75		10.72	151.25		10.72	132.5		10.72	127.5		10.72	120		10.72	141.25		10.72	126.25		10.72	155		10.72	125		10.72	155		10.72	125		10.72	166.25		10.72	155		10.72	185
10.74	68.75		10.74	123.75		10.74	107.5		10.74	152.5		10.74	156.25		10.74	128.75		10.74	167.5		10.74	127.5		10.74	143.75		10.74	136.25		10.74	153.75		10.74	137.5		10.74	175		10.74	125		10.74	190		10.74	137.5		10.74	182.5
10.76	90		10.76	82.5		10.76	122.5		10.76	130		10.76	173.75		10.76	156.25		10.76	106.25		10.76	127.5		10.76	123.75		10.76	132.5		10.76	123.75		10.76	117.5		10.76	167.5		10.76	161.25		10.76	188.75		10.76	145		10.76	158.75
10.78	96.25		10.78	100		10.78	126.25		10.78	122.5		10.78	155		10.78	162.5		10.78	103.75		10.78	143.75		10.78	143.75		10.78	132.5		10.78	147.5		10.78	107.5		10.78	158.75		10.78	155		10.78	181.25		10.78	151.25		10.78	173.75
10.8	111.25		10.8	115		10.8	100		10.8	133.75		10.8	172.5		10.8	165		10.8	131.25		10.8	116.25		10.8	146.25		10.8	135		10.8	166.25		10.8	121.25		10.8	153.75		10.8	147.5		10.8	192.5		10.8	152.5		10.8	167.5
10.82	82.5		10.82	111.25		10.82	125		10.82	146.25		10.82	153.75		10.82	141.25		10.82	125		10.82	126.25		10.82	122.5		10.82	132.5		10.82	162.5		10.82	130		10.82	188.75		10.82	148.75		10.82	206.25		10.82	163.75		10.82	180
10.84	83.75		10.84	101.25		10.84	111.25		10.84	145		10.84	158.75		10.84	141.25		10.84	141.25		10.84	146.25		10.84	116.25		10.84	122.5		10.84	168.75		10.84	113.75		10.84	151.25		10.84	142.5		10.84	200		10.84	158.75		10.84	162.5
10.86	71.25		10.86	115		10.86	113.75		10.86	143.75		10.86	190		10.86	136.25		10.86	133.75		10.86	152.5		10.86	137.5		10.86	142.5		10.86	156.25		10.86	131.25		10.86	155		10.86	146.25		10.86	190		10.86	163.75		10.86	178.75
10.88	98.75		10.88	98.75		10.88	116.25		10.88	136.25		10.88	175		10.88	147.5		10.88	132.5		10.88	136.25		10.88	128.75		10.88	120		10.88	131.25		10.88	125		10.88	172.5		10.88	150		10.88	180		10.88	142.5		10.88	155
10.9	87.5		10.9	106.25		10.9	108.75		10.9	141.25		10.9	165		10.9	152.5		10.9	127.5		10.9	128.75		10.9	125		10.9	151.25		10.9	143.75		10.9	103.75		10.9	190		10.9	162.5		10.9	180		10.9	186.25		10.9	162.5
10.92	77.5		10.92	107.5		10.92	115		10.92	168.75		10.92	163.75		10.92	175		10.92	140		10.92	135		10.92	133.75		10.92	126.25		10.92	173.75		10.92	116.25		10.92	176.25		10.92	131.25		10.92	180		10.92	153.75		10.92	176.25
10.94	92.5		10.94	117.5		10.94	103.75		10.94	168.75		10.94	163.75		10.94	138.75		10.94	120		10.94	140		10.94	127.5		10.94	126.25		10.94	162.5		10.94	128.75		10.94	172.5		10.94	166.25		10.94	177.5		10.94	140		10.94	182.5
10.96	100		10.96	106.25		10.96	120		10.96	147.5		10.96	160		10.96	151.25		10.96	156.25		10.96	146.25		10.96	153.75		10.96	107.5		10.96	143.75		10.96	128.75		10.96	168.75		10.96	165		10.96	183.75		10.96	121.25		10.96	175
10.98	100		10.98	95		10.98	127.5		10.98	145		10.98	171.25		10.98	170		10.98	160		10.98	107.5		10.98	155		10.98	125		10.98	157.5		10.98	121.25		10.98	211.25		10.98	167.5		10.98	206.25		10.98	167.5		10.98	180
11	90		11	93.75		11	137.5		11	166.25		11	173.75		11	155		11	123.75		11	143.75		11	143.75		11	132.5		11	170		11	132.5		11	192.5		11	167.5		11	170		11	153.75		11	192.5
11.02	122.5		11.02	120		11.02	118.75		11.02	157.5		11.02	208.75		11.02	155		11.02	122.5		11.02	153.75		11.02	138.75		11.02	142.5		11.02	153.75		11.02	145		11.02	171.25		11.02	150		11.02	205		11.02	162.5		11.02	153.75
11.04	93.75		11.04	112.5		11.04	122.5		11.04	141.25		11.04	173.75		11.04	155		11.04	145		11.04	133.75		11.04	131.25		11.04	131.25		11.04	167.5		11.04	117.5		11.04	170		11.04	152.5		11.04	206.25		11.04	133.75		11.04	188.75
11.06	110		11.06	108.75		11.06	143.75		11.06	131.25		11.06	195		11.06	171.25		11.06	120		11.06	151.25		11.06	118.75		11.06	128.75		11.06	131.25		11.06	135		11.06	172.5		11.06	140		11.06	201.25		11.06	150		11.06	156.25
11.08	91.25		11.08	112.5		11.08	135		11.08	162.5		11.08	191.25		11.08	150		11.08	120		11.08	140		11.08	138.75		11.08	141.25		11.08	140		11.08	152.5		11.08	151.25		11.08	178.75		11.08	170		11.08	158.75		11.08	195
11.1	87.5		11.1	117.5		11.1	110		11.1	176.25		11.1	177.5		11.1	156.25		11.1	131.25		11.1	131.25		11.1	132.5		11.1	138.75		11.1	170		11.1	123.75		11.1	182.5		11.1	150		11.1	205		11.1	156.25		11.1	175
11.12	97.5		11.12	106.25		11.12	137.5		11.12	143.75		11.12	177.5		11.12	167.5		11.12	132.5		11.12	127.5		11.12	137.5		11.12	160		11.12	152.5		11.12	125		11.12	190		11.12	142.5		11.12	193.75		11.12	167.5		11.12	196.25
11.14	121.25		11.14	121.25		11.14	125		11.14	185		11.14	201.25		11.14	136.25		11.14	141.25		11.14	147.5		11.14	141.25		11.14	157.5		11.14	155		11.14	126.25		11.14	186.25		11.14	165		11.14	200		11.14	161.25		11.14	167.5
11.16	106.25		11.16	135		11.16	157.5		11.16	157.5		11.16	167.5		11.16	175		11.16	140		11.16	131.25		11.16	145		11.16	143.75		11.16	172.5		11.16	162.5		11.16	175		11.16	150		11.16	193.75		11.16	177.5		11.16	167.5
11.18	111.25		11.18	108.75		11.18	128.75		11.18	141.25		11.18	210		11.18	178.75		11.18	155		11.18	133.75		11.18	143.75		11.18	156.25		11.18	166.25		11.18	128.75		11.18	206.25		11.18	161.25		11.18	212.5		11.18	121.25		11.18	193.75
11.2	120		11.2	108.75		11.2	123.75		11.2	176.25		11.2	225		11.2	181.25		11.2	150		11.2	152.5		11.2	135		11.2	157.5		11.2	162.5		11.2	151.25		11.2	190		11.2	147.5		11.2	207.5		11.2	182.5		11.2	176.25
11.22	127.5		11.22	103.75		11.22	131.25		11.22	167.5		11.22	213.75		11.22	173.75		11.22	141.25		11.22	145		11.22	133.75		11.22	138.75		11.22	126.25		11.22	141.25		11.22	166.25		11.22	160		11.22	212.5		11.22	167.5		11.22	173.75
11.24	116.25		11.24	111.25		11.24	136.25		11.24	182.5		11.24	203.75		11.24	161.25		11.24	152.5		11.24	170		11.24	162.5		11.24	130		11.24	171.25		11.24	127.5		11.24	180		11.24	160		11.24	231.25		11.24	181.25		11.24	198.75
11.26	122.5		11.26	117.5		11.26	133.75		11.26	180		11.26	227.5		11.26	175		11.26	137.5		11.26	162.5		11.26	162.5		11.26	138.75		11.26	147.5		11.26	117.5		11.26	177.5		11.26	141.25		11.26	176.25		11.26	172.5		11.26	191.25
11.28	122.5		11.28	103.75		11.28	151.25		11.28	186.25		11.28	222.5		11.28	175		11.28	142.5		11.28	172.5		11.28	142.5		11.28	151.25		11.28	195		11.28	131.25		11.28	180		11.28	168.75		11.28	207.5		11.28	147.5		11.28	171.25
11.3	111.25		11.3	113.75		11.3	145		11.3	177.5		11.3	217.5		11.3	192.5		11.3	143.75		11.3	165		11.3	170		11.3	156.25		11.3	162.5		11.3	166.25		11.3	211.25		11.3	181.25		11.3	230		11.3	183.75		11.3	197.5
11.32	112.5		11.32	116.25		11.32	155		11.32	161.25		11.32	202.5		11.32	178.75		11.32	167.5		11.32	162.5		11.32	138.75		11.32	150		11.32	193.75		11.32	130		11.32	193.75		11.32	180		11.32	230		11.32	208.75		11.32	175
11.34	153.75		11.34	117.5		11.34	170		11.34	187.5		11.34	228.75		11.34	193.75		11.34	153.75		11.34	161.25		11.34	157.5		11.34	162.5		11.34	172.5		11.34	143.75		11.34	207.5		11.34	178.75		11.34	208.75		11.34	173.75		11.34	192.5
11.36	122.5		11.36	123.75		11.36	130		11.36	198.75		11.36	232.5		11.36	177.5		11.36	155		11.36	171.25		11.36	143.75		11.36	131.25		11.36	177.5		11.36	128.75		11.36	228.75		11.36	177.5		11.36	223.75		11.36	160		11.36	191.25
11.38	138.75		11.38	125		11.38	138.75		11.38	222.5		11.38	227.5		11.38	151.25		11.38	162.5		11.38	172.5		11.38	153.75		11.38	150		11.38	186.25		11.38	148.75		11.38	191.25		11.38	170		11.38	203.75		11.38	170		11.38	187.5
11.4	133.75		11.4	146.25		11.4	128.75		11.4	231.25		11.4	206.25		11.4	200		11.4	140		11.4	163.75		11.4	161.25		11.4	166.25		11.4	153.75		11.4	155		11.4	202.5		11.4	190		11.4	235		11.4	210		11.4	213.75
11.42	118.75		11.42	133.75		11.42	161.25		11.42	158.75		11.42	246.25		11.42	212.5		11.42	158.75		11.42	153.75		11.42	177.5		11.42	156.25		11.42	217.5		11.42	175		11.42	195		11.42	142.5		11.42	278.75		11.42	203.75		11.42	225
11.44	153.75		11.44	152.5		11.44	161.25		11.44	181.25		11.44	245		11.44	187.5		11.44	170		11.44	161.25		11.44	173.75		11.44	161.25		11.44	191.25		11.44	143.75		11.44	188.75		11.44	193.75		11.44	230		11.44	182.5		11.44	203.75
11.46	138.75		11.46	140		11.46	163.75		11.46	192.5		11.46	220		11.46	230		11.46	233.75		11.46	165		11.46	196.25		11.46	166.25		11.46	196.25		11.46	146.25		11.46	236.25		11.46	181.25		11.46	242.5		11.46	182.5		11.46	227.5
11.48	140		11.48	132.5		11.48	163.75		11.48	226.25		11.48	233.75		11.48	211.25		11.48	165		11.48	160		11.48	183.75		11.48	168.75		11.48	195		11.48	156.25		11.48	243.75		11.48	217.5		11.48	270		11.48	173.75		11.48	217.5
11.5	130		11.5	138.75		11.5	147.5		11.5	230		11.5	276.25		11.5	187.5		11.5	180		11.5	165		11.5	167.5		11.5	187.5		11.5	188.75		11.5	162.5		11.5	243.75		11.5	202.5		11.5	258.75		11.5	206.25		11.5	252.5
11.52	175		11.52	173.75		11.52	198.75		11.52	198.75		11.52	296.25		11.52	212.5		11.52	173.75		11.52	157.5		11.52	180		11.52	180		11.52	205		11.52	178.75		11.52	195		11.52	191.25		11.52	260		11.52	217.5		11.52	257.5
11.54	165		11.54	151.25		11.54	161.25		11.54	213.75		11.54	270		11.54	220		11.54	206.25		11.54	206.25		11.54	172.5		11.54	188.75		11.54	208.75		11.54	145		11.54	205		11.54	221.25		11.54	261.25		11.54	205		11.54	256.25
11.56	192.5		11.56	155		11.56	183.75		11.56	205		11.56	318.75		11.56	217.5		11.56	210		11.56	185		11.56	196.25		11.56	191.25		11.56	223.75		11.56	161.25		11.56	232.5		11.56	231.25		11.56	256.25		11.56	216.25		11.56	268.75
11.58	175		11.58	155		11.58	207.5		11.58	217.5		11.58	262.5		11.58	221.25		11.58	201.25		11.58	203.75		11.58	177.5		11.58	182.5		11.58	200		11.58	158.75		11.58	275		11.58	231.25		11.58	286.25		11.58	181.25		11.58	236.25
11.6	182.5		11.6	183.75		11.6	175		11.6	245		11.6	305		11.6	248.75		11.6	216.25		11.6	221.25		11.6	203.75		11.6	183.75		11.6	237.5		11.6	177.5		11.6	228.75		11.6	212.5		11.6	252.5		11.6	212.5		11.6	227.5
11.62	168.75		11.62	155		11.62	197.5		11.62	236.25		11.62	322.5		11.62	258.75		11.62	191.25		11.62	197.5		11.62	202.5		11.62	207.5		11.62	245		11.62	182.5		11.62	247.5		11.62	222.5		11.62	272.5		11.62	197.5		11.62	242.5
11.64	171.25		11.64	162.5		11.64	171.25		11.64	273.75		11.64	292.5		11.64	245		11.64	186.25		11.64	197.5		11.64	230		11.64	190		11.64	220		11.64	145		11.64	258.75		11.64	257.5		11.64	235		11.64	237.5		11.64	270
11.66	167.5		11.66	180		11.66	175		11.66	252.5		11.66	342.5		11.66	268.75		11.66	216.25		11.66	213.75		11.66	221.25		11.66	232.5		11.66	241.25		11.66	195		11.66	237.5		11.66	227.5		11.66	293.75		11.66	218.75		11.66	268.75
11.68	191.25		11.68	172.5		11.68	188.75		11.68	237.5		11.68	302.5		11.68	277.5		11.68	225		11.68	211.25		11.68	225		11.68	208.75		11.68	237.5		11.68	212.5		11.68	285		11.68	230		11.68	291.25		11.68	226.25		11.68	258.75
11.7	173.75		11.7	182.5		11.7	195		11.7	308.75		11.7	333.75		11.7	270		11.7	246.25		11.7	197.5		11.7	200		11.7	221.25		11.7	256.25		11.7	175		11.7	221.25		11.7	228.75		11.7	283.75		11.7	263.75		11.7	272.5
11.72	173.75		11.72	187.5		11.72	208.75		11.72	313.75		11.72	358.75		11.72	272.5		11.72	227.5		11.72	248.75		11.72	250		11.72	231.25		11.72	273.75		11.72	231.25		11.72	276.25		11.72	243.75		11.72	301.25		11.72	251.25		11.72	313.75
11.74	167.5		11.74	171.25		11.74	215		11.74	278.75		11.74	388.75		11.74	347.5		11.74	218.75		11.74	232.5		11.74	261.25		11.74	247.5		11.74	281.25		11.74	205		11.74	306.25		11.74	255		11.74	337.5		11.74	217.5		11.74	282.5
11.76	171.25		11.76	222.5		11.76	235		11.76	341.25		11.76	400		11.76	281.25		11.76	231.25		11.76	250		11.76	231.25		11.76	216.25		11.76	272.5		11.76	193.75		11.76	310		11.76	252.5		11.76	315		11.76	227.5		11.76	293.75
11.78	205		11.78	220		11.78	252.5		11.78	367.5		11.78	403.75		11.78	293.75		11.78	237.5		11.78	258.75		11.78	271.25		11.78	268.75		11.78	311.25		11.78	211.25		11.78	351.25		11.78	265		11.78	323.75		11.78	240		11.78	333.75
11.8	177.5		11.8	238.75		11.8	222.5		11.8	377.5		11.8	406.25		11.8	322.5		11.8	270		11.8	272.5		11.8	325		11.8	282.5		11.8	325		11.8	233.75		11.8	328.75		11.8	310		11.8	388.75		11.8	266.25		11.8	321.25
11.82	217.5		11.82	228.75		11.82	236.25		11.82	348.75		11.82	418.75		11.82	341.25		11.82	280		11.82	316.25		11.82	297.5		11.82	267.5		11.82	318.75		11.82	271.25		11.82	345		11.82	272.5		11.82	381.25		11.82	268.75		11.82	351.25
11.84	205		11.84	253.75		11.84	237.5		11.84	391.25		11.84	433.75		11.84	365		11.84	258.75		11.84	288.75		11.84	315		11.84	233.75		11.84	321.25		11.84	246.25		11.84	357.5		11.84	318.75		11.84	432.5		11.84	270		11.84	367.5
11.86	220		11.86	255		11.86	265		11.86	387.5		11.86	497.5		11.86	411.25		11.86	287.5		11.86	273.75		11.86	303.75		11.86	273.75		11.86	345		11.86	230		11.86	391.25		11.86	321.25		11.86	396.25		11.86	285		11.86	387.5
11.88	226.25		11.88	276.25		11.88	267.5		11.88	418.75		11.88	491.25		11.88	413.75		11.88	335		11.88	307.5		11.88	348.75		11.88	281.25		11.88	316.25		11.88	278.75		11.88	376.25		11.88	322.5		11.88	455		11.88	262.5		11.88	370
11.9	226.25		11.9	253.75		11.9	308.75		11.9	447.5		11.9	547.5		11.9	461.25		11.9	327.5		11.9	350		11.9	308.75		11.9	297.5		11.9	387.5		11.9	305		11.9	372.5		11.9	331.25		11.9	427.5		11.9	281.25		11.9	366.25
11.92	232.5		11.92	306.25		11.92	292.5		11.92	455		11.92	542.5		11.92	465		11.92	340		11.92	372.5		11.92	390		11.92	352.5		11.92	376.25		11.92	308.75		11.92	393.75		11.92	350		11.92	470		11.92	315		11.92	421.25
11.94	233.75		11.94	346.25		11.94	330		11.94	495		11.94	613.75		11.94	471.25		11.94	363.75		11.94	410		11.94	376.25		11.94	346.25		11.94	411.25		11.94	302.5		11.94	478.75		11.94	352.5		11.94	441.25		11.94	321.25		11.94	457.5
11.96	283.75		11.96	386.25		11.96	298.75		11.96	522.5		11.96	672.5		11.96	538.75		11.96	388.75		11.96	388.75		11.96	412.5		11.96	341.25		11.96	410		11.96	325		11.96	447.5		11.96	417.5		11.96	443.75		11.96	331.25		11.96	450
11.98	297.5		11.98	381.25		11.98	325		11.98	496.25		11.98	701.25		11.98	556.25		11.98	430		11.98	377.5		11.98	422.5		11.98	352.5		11.98	440		11.98	307.5		11.98	481.25		11.98	418.75		11.98	545		11.98	363.75		11.98	466.25
12	290		12	365		12	353.75		12	572.5		12	667.5		12	522.5		12	391.25		12	446.25		12	436.25		12	411.25		12	458.75		12	343.75		12	515		12	423.75		12	541.25		12	386.25		12	506.25
12.02	330		12.02	371.25		12.02	431.25		12.02	567.5		12.02	801.25		12.02	608.75		12.02	497.5		12.02	486.25		12.02	518.75		12.02	455		12.02	537.5		12.02	365		12.02	538.75		12.02	411.25		12.02	570		12.02	358.75		12.02	560
12.04	351.25		12.04	383.75		12.04	445		12.04	683.75		12.04	822.5		12.04	612.5		12.04	531.25		12.04	482.5		12.04	480		12.04	457.5		12.04	575		12.04	395		12.04	568.75		12.04	480		12.04	591.25		12.04	386.25		12.04	561.25
12.06	346.25		12.06	445		12.06	482.5		12.06	703.75		12.06	880		12.06	715		12.06	545		12.06	537.5		12.06	546.25		12.06	476.25		12.06	591.25		12.06	443.75		12.06	640		12.06	482.5		12.06	577.5		12.06	410		12.06	626.25
12.08	377.5		12.08	471.25		12.08	493.75		12.08	766.25		12.08	1025		12.08	761.25		12.08	542.5		12.08	540		12.08	563.75		12.08	526.25		12.08	646.25		12.08	467.5		12.08	672.5		12.08	538.75		12.08	672.5		12.08	437.5		12.08	735
12.1	400		12.1	537.5		12.1	582.5		12.1	752.5		12.1	1000		12.1	838.75		12.1	603.75		12.1	575		12.1	600		12.1	565		12.1	691.25		12.1	473.75		12.1	702.5		12.1	536.25		12.1	723.75		12.1	508.75		12.1	686.25
12.12	416.25		12.12	560		12.12	570		12.12	838.75		12.12	1120		12.12	833.75		12.12	647.5		12.12	621.25		12.12	682.5		12.12	590		12.12	670		12.12	486.25		12.12	770		12.12	655		12.12	706.25		12.12	470		12.12	768.75
12.14	455		12.14	543.75		12.14	595		12.14	946.25		12.14	1216.25		12.14	967.5		12.14	657.5		12.14	723.75		12.14	713.75		12.14	635		12.14	730		12.14	528.75		12.14	770		12.14	670		12.14	825		12.14	528.75		12.14	732.5
12.16	516.25		12.16	568.75		12.16	708.75		12.16	1018.75		12.16	1348.75		12.16	1056.25		12.16	753.75		12.16	745		12.16	772.5		12.16	693.75		12.16	812.5		12.16	521.25		12.16	857.5		12.16	695		12.16	775		12.16	515		12.16	858.75
12.18	530		12.18	677.5		12.18	730		12.18	1160		12.18	1430		12.18	1050		12.18	788.75		12.18	820		12.18	812.5		12.18	731.25		12.18	893.75		12.18	587.5		12.18	897.5		12.18	732.5		12.18	910		12.18	560		12.18	955
12.2	568.75		12.2	701.25		12.2	788.75		12.2	1223.75		12.2	1542.5		12.2	1213.75		12.2	827.5		12.2	912.5		12.2	903.75		12.2	797.5		12.2	932.5		12.2	646.25		12.2	1006.25		12.2	715		12.2	950		12.2	620		12.2	943.75
12.22	672.5		12.22	848.75		12.22	862.5		12.22	1285		12.22	1692.5		12.22	1293.75		12.22	968.75		12.22	941.25		12.22	998.75		12.22	823.75		12.22	981.25		12.22	671.25		12.22	1103.75		12.22	811.25		12.22	1098.75		12.22	657.5		12.22	1072.5
12.24	681.25		12.24	922.5		12.24	963.75		12.24	1507.5		12.24	1831.25		12.24	1370		12.24	1056.25		12.24	1020		12.24	1081.25		12.24	950		12.24	1106.25		12.24	710		12.24	1145		12.24	935		12.24	1153.75		12.24	645		12.24	1172.5
12.26	792.5		12.26	945		12.26	1035		12.26	1561.25		12.26	1913.75		12.26	1497.5		12.26	1098.75		12.26	1106.25		12.26	1133.75		12.26	950		12.26	1193.75		12.26	742.5		12.26	1250		12.26	948.75		12.26	1242.5		12.26	822.5		12.26	1230
12.28	806.25		12.28	1033.75		12.28	1116.25		12.28	1701.25		12.28	2212.5		12.28	1722.5		12.28	1185		12.28	1163.75		12.28	1235		12.28	1095		12.28	1195		12.28	795		12.28	1326.25		12.28	997.5		12.28	1383.75		12.28	772.5		12.28	1261.25
12.3	872.5		12.3	1088.75		12.3	1230		12.3	1863.75		12.3	2280		12.3	1815		12.3	1342.5		12.3	1288.75		12.3	1297.5		12.3	1138.75		12.3	1275		12.3	863.75		12.3	1418.75		12.3	1107.5		12.3	1426.25		12.3	798.75		12.3	1301.25
12.32	977.5		12.32	1151.25		12.32	1252.5		12.32	2015		12.32	2656.25		12.32	1871.25		12.32	1480		12.32	1397.5		12.32	1472.5		12.32	1208.75		12.32	1438.75		12.32	925		12.32	1510		12.32	1247.5		12.32	1466.25		12.32	897.5		12.32	1253.75
12.34	1072.5		12.34	1163.75		12.34	1438.75		12.34	2036.25		12.34	2690		12.34	2111.25		12.34	1505		12.34	1496.25		12.34	1585		12.34	1328.75		12.34	1500		12.34	962.5		12.34	1600		12.34	1305		12.34	1673.75		12.34	961.25		12.34	1371.25
12.36	1076.25		12.36	1390		12.36	1521.25		12.36	2122.5		12.36	2917.5		12.36	2103.75		12.36	1548.75		12.36	1662.5		12.36	1668.75		12.36	1313.75		12.36	1527.5		12.36	1031.25		12.36	1726.25		12.36	1285		12.36	1688.75		12.36	970		12.36	1348.75
12.38	1048.75		12.38	1401.25		12.38	1540		12.38	2302.5		12.38	2953.75		12.38	2108.75		12.38	1682.5		12.38	1708.75		12.38	1783.75		12.38	1398.75		12.38	1568.75		12.38	1090		12.38	1843.75		12.38	1402.5		12.38	1691.25		12.38	1051.25		12.38	1433.75
12.4	1115		12.4	1452.5		12.4	1597.5		12.4	2318.75		12.4	3146.25		12.4	2257.5		12.4	1775		12.4	1687.5		12.4	1712.5		12.4	1422.5		12.4	1693.75		12.4	1100		12.4	1887.5		12.4	1471.25		12.4	1810		12.4	1156.25		12.4	1506.25
12.42	1160		12.42	1411.25		12.42	1636.25		12.42	2502.5		12.42	3085		12.42	2376.25		12.42	1843.75		12.42	1827.5		12.42	1733.75		12.42	1560		12.42	1612.5		12.42	1107.5		12.42	2018.75		12.42	1516.25		12.42	1785		12.42	1080		12.42	1421.25
12.44	1142.5		12.44	1497.5		12.44	1652.5		12.44	2478.75		12.44	3367.5		12.44	2293.75		12.44	1891.25		12.44	1822.5		12.44	1807.5		12.44	1450		12.44	1623.75		12.44	1093.75		12.44	1997.5		12.44	1595		12.44	1901.25		12.44	1115		12.44	1323.75
12.46	1161.25		12.46	1480		12.46	1666.25		12.46	2447.5		12.46	3338.75		12.46	2280		12.46	1865		12.46	1802.5		12.46	1775		12.46	1410		12.46	1652.5		12.46	1082.5		12.46	1920		12.46	1632.5		12.46	1895		12.46	1095		12.46	1182.5
12.48	1098.75		12.48	1436.25		12.48	1608.75		12.48	2496.25		12.48	3293.75		12.48	2307.5		12.48	1860		12.48	1746.25		12.48	1800		12.48	1440		12.48	1573.75		12.48	1048.75		12.48	1966.25		12.48	1610		12.48	1765		12.48	1103.75		12.48	972.5
12.5	993.75		12.5	1405		12.5	1586.25		12.5	2335		12.5	3032.5		12.5	2050		12.5	1731.25		12.5	1721.25		12.5	1800		12.5	1346.25		12.5	1382.5		12.5	1052.5		12.5	1852.5		12.5	1558.75		12.5	1710		12.5	1112.5		12.5	878.75
12.52	965		12.52	1327.5		12.52	1437.5		12.52	2080		12.52	2816.25		12.52	1895		12.52	1610		12.52	1593.75		12.52	1575		12.52	1257.5		12.52	1315		12.52	982.5		12.52	1721.25		12.52	1500		12.52	1621.25		12.52	1108.75		12.52	730
12.54	877.5		12.54	1128.75		12.54	1232.5		12.54	1848.75		12.54	2455		12.54	1617.5		12.54	1477.5		12.54	1511.25		12.54	1337.5		12.54	1135		12.54	1066.25		12.54	905		12.54	1627.5		12.54	1406.25		12.54	1493.75		12.54	1000		12.54	656.25
12.56	770		12.56	1028.75		12.56	1081.25		12.56	1625		12.56	2151.25		12.56	1351.25		12.56	1241.25		12.56	1200		12.56	1237.5		12.56	970		12.56	1006.25		12.56	788.75		12.56	1401.25		12.56	1161.25		12.56	1371.25		12.56	957.5		12.56	575
12.58	646.25		12.58	930		12.58	843.75		12.58	1367.5		12.58	1726.25		12.58	1082.5		12.58	1103.75		12.58	1050		12.58	1010		12.58	780		12.58	810		12.58	625		12.58	1130		12.58	1033.75		12.58	1181.25		12.58	852.5		12.58	542.5
12.6	467.5		12.6	746.25		12.6	810		12.6	1156.25		12.6	1507.5		12.6	988.75		12.6	946.25		12.6	946.25		12.6	883.75		12.6	645		12.6	708.75		12.6	555		12.6	1000		12.6	956.25		12.6	986.25		12.6	725		12.6	486.25
12.62	468.75		12.62	611.25		12.62	661.25		12.62	978.75		12.62	1248.75		12.62	901.25		12.62	770		12.62	763.75		12.62	800		12.62	638.75		12.62	625		12.62	512.5		12.62	963.75		12.62	740		12.62	903.75		12.62	641.25		12.62	420
12.64	385		12.64	581.25		12.64	582.5		12.64	781.25		12.64	1147.5		12.64	716.25		12.64	693.75		12.64	647.5		12.64	701.25		12.64	550		12.64	585		12.64	422.5		12.64	820		12.64	662.5		12.64	793.75		12.64	650		12.64	387.5
12.66	328.75		12.66	520		12.66	497.5		12.66	721.25		12.66	957.5		12.66	622.5		12.66	616.25		12.66	602.5		12.66	623.75		12.66	468.75		12.66	436.25		12.66	378.75		12.66	703.75		12.66	580		12.66	707.5		12.66	480		12.66	355
12.68	355		12.68	470		12.68	446.25		12.68	646.25		12.68	850		12.68	590		12.68	550		12.68	535		12.68	495		12.68	431.25		12.68	458.75		12.68	395		12.68	606.25		12.68	566.25		12.68	616.25		12.68	438.75		12.68	302.5
12.7	313.75		12.7	412.5		12.7	437.5		12.7	582.5		12.7	783.75		12.7	498.75		12.7	477.5		12.7	477.5		12.7	483.75		12.7	432.5		12.7	448.75		12.7	312.5		12.7	467.5		12.7	492.5		12.7	555		12.7	413.75		12.7	298.75
12.72	245		12.72	353.75		12.72	383.75		12.72	482.5		12.72	717.5		12.72	488.75		12.72	443.75		12.72	457.5		12.72	397.5		12.72	375		12.72	397.5		12.72	291.25		12.72	507.5		12.72	438.75		12.72	502.5		12.72	382.5		12.72	318.75
12.74	243.75		12.74	316.25		12.74	365		12.74	462.5		12.74	653.75		12.74	472.5		12.74	396.25		12.74	380		12.74	402.5		12.74	335		12.74	366.25		12.74	265		12.74	446.25		12.74	386.25		12.74	466.25		12.74	332.5		12.74	291.25
12.76	251.25		12.76	336.25		12.76	343.75		12.76	458.75		12.76	545		12.76	392.5		12.76	348.75		12.76	350		12.76	367.5		12.76	343.75		12.76	328.75		12.76	245		12.76	436.25		12.76	322.5		12.76	415		12.76	300		12.76	276.25
12.78	170		12.78	268.75		12.78	298.75		12.78	393.75		12.78	518.75		12.78	400		12.78	337.5		12.78	352.5		12.78	326.25		12.78	270		12.78	306.25		12.78	213.75		12.78	375		12.78	358.75		12.78	386.25		12.78	310		12.78	255
12.8	195		12.8	237.5		12.8	292.5		12.8	372.5		12.8	518.75		12.8	331.25		12.8	296.25		12.8	292.5		12.8	297.5		12.8	256.25		12.8	305		12.8	231.25		12.8	352.5		12.8	281.25		12.8	377.5		12.8	323.75		12.8	241.25
12.82	210		12.82	250		12.82	242.5		12.82	346.25		12.82	472.5		12.82	297.5		12.82	328.75		12.82	272.5		12.82	280		12.82	268.75		12.82	258.75		12.82	197.5		12.82	305		12.82	317.5		12.82	363.75		12.82	275		12.82	228.75
12.84	203.75		12.84	260		12.84	237.5		12.84	305		12.84	436.25		12.84	266.25		12.84	256.25		12.84	251.25		12.84	263.75		12.84	221.25		12.84	255		12.84	221.25		12.84	345		12.84	270		12.84	326.25		12.84	230		12.84	215
12.86	178.75		12.86	203.75		12.86	192.5		12.86	255		12.86	371.25		12.86	256.25		12.86	253.75		12.86	252.5		12.86	271.25		12.86	251.25		12.86	246.25		12.86	173.75		12.86	315		12.86	235		12.86	298.75		12.86	253.75		12.86	197.5
12.88	175		12.88	215		12.88	221.25		12.88	248.75		12.88	357.5		12.88	308.75		12.88	236.25		12.88	237.5		12.88	250		12.88	218.75		12.88	202.5		12.88	193.75		12.88	298.75		12.88	250		12.88	307.5		12.88	252.5		12.88	201.25
12.9	137.5		12.9	180		12.9	225		12.9	278.75		12.9	345		12.9	272.5		12.9	227.5		12.9	227.5		12.9	245		12.9	197.5		12.9	202.5		12.9	187.5		12.9	271.25		12.9	221.25		12.9	256.25		12.9	216.25		12.9	203.75
12.92	143.75		12.92	181.25		12.92	200		12.92	267.5		12.92	316.25		12.92	220		12.92	188.75		12.92	196.25		12.92	198.75		12.92	155		12.92	213.75		12.92	170		12.92	222.5		12.92	212.5		12.92	266.25		12.92	195		12.92	183.75
12.94	160		12.94	151.25		12.94	178.75		12.94	237.5		12.94	301.25		12.94	231.25		12.94	228.75		12.94	211.25		12.94	206.25		12.94	181.25		12.94	227.5		12.94	143.75		12.94	258.75		12.94	217.5		12.94	242.5		12.94	215		12.94	163.75
12.96	141.25		12.96	142.5		12.96	155		12.96	227.5		12.96	281.25		12.96	228.75		12.96	198.75		12.96	216.25		12.96	210		12.96	198.75		12.96	198.75		12.96	153.75		12.96	242.5		12.96	196.25		12.96	211.25		12.96	172.5		12.96	162.5
12.98	122.5		12.98	142.5		12.98	168.75		12.98	190		12.98	263.75		12.98	236.25		12.98	172.5		12.98	206.25		12.98	202.5		12.98	165		12.98	176.25		12.98	147.5		12.98	193.75		12.98	175		12.98	265		12.98	172.5		12.98	171.25
13	140		13	161.25		13	187.5		13	210		13	241.25		13	200		13	171.25		13	175		13	188.75		13	173.75		13	177.5		13	171.25		13	225		13	170		13	212.5		13	188.75		13	177.5
13.02	136.25		13.02	155		13.02	165		13.02	208.75		13.02	246.25		13.02	187.5		13.02	171.25		13.02	178.75		13.02	166.25		13.02	161.25		13.02	176.25		13.02	123.75		13.02	198.75		13.02	203.75		13.02	248.75		13.02	165		13.02	153.75
13.04	145		13.04	128.75		13.04	150		13.04	197.5		13.04	205		13.04	202.5		13.04	140		13.04	166.25		13.04	173.75		13.04	148.75		13.04	180		13.04	140		13.04	171.25		13.04	158.75		13.04	190		13.04	178.75		13.04	180
13.06	130		13.06	150		13.06	143.75		13.06	171.25		13.06	216.25		13.06	186.25		13.06	155		13.06	167.5		13.06	140		13.06	167.5		13.06	147.5		13.06	121.25		13.06	205		13.06	165		13.06	202.5		13.06	137.5		13.06	161.25
13.08	127.5		13.08	127.5		13.08	152.5		13.08	167.5		13.08	198.75		13.08	157.5		13.08	173.75		13.08	136.25		13.08	175		13.08	152.5		13.08	166.25		13.08	120		13.08	181.25		13.08	121.25		13.08	198.75		13.08	130		13.08	156.25
13.1	138.75		13.1	130		13.1	140		13.1	191.25		13.1	205		13.1	173.75		13.1	152.5		13.1	157.5		13.1	126.25		13.1	127.5		13.1	126.25		13.1	112.5		13.1	175		13.1	151.25		13.1	198.75		13.1	112.5		13.1	137.5
13.12	112.5		13.12	135		13.12	137.5		13.12	165		13.12	215		13.12	195		13.12	138.75		13.12	131.25		13.12	146.25		13.12	152.5		13.12	131.25		13.12	108.75		13.12	168.75		13.12	145		13.12	192.5		13.12	132.5		13.12	143.75
13.14	105		13.14	116.25		13.14	136.25		13.14	180		13.14	197.5		13.14	188.75		13.14	132.5		13.14	160		13.14	152.5		13.14	121.25		13.14	122.5		13.14	128.75		13.14	186.25		13.14	153.75		13.14	202.5		13.14	142.5		13.14	140
13.16	106.25		13.16	113.75		13.16	121.25		13.16	158.75		13.16	173.75		13.16	158.75		13.16	153.75		13.16	137.5		13.16	113.75		13.16	121.25		13.16	121.25		13.16	126.25		13.16	193.75		13.16	132.5		13.16	191.25		13.16	150		13.16	143.75
13.18	142.5		13.18	120		13.18	143.75		13.18	147.5		13.18	191.25		13.18	147.5		13.18	151.25		13.18	133.75		13.18	141.25		13.18	138.75		13.18	166.25		13.18	121.25		13.18	161.25		13.18	142.5		13.18	166.25		13.18	132.5		13.18	126.25
13.2	107.5		13.2	135		13.2	152.5		13.2	132.5		13.2	201.25		13.2	171.25		13.2	125		13.2	160		13.2	148.75		13.2	151.25		13.2	141.25		13.2	132.5		13.2	152.5		13.2	147.5		13.2	155		13.2	123.75		13.2	166.25
13.22	106.25		13.22	126.25		13.22	141.25		13.22	133.75		13.22	166.25		13.22	133.75		13.22	161.25		13.22	122.5		13.22	126.25		13.22	121.25		13.22	117.5		13.22	92.5		13.22	153.75		13.22	132.5		13.22	133.75		13.22	148.75		13.22	143.75
13.24	126.25		13.24	116.25		13.24	132.5		13.24	158.75		13.24	197.5		13.24	177.5		13.24	137.5		13.24	141.25		13.24	130		13.24	113.75		13.24	122.5		13.24	135		13.24	153.75		13.24	128.75		13.24	167.5		13.24	142.5		13.24	143.75
13.26	116.25		13.26	120		13.26	125		13.26	130		13.26	165		13.26	158.75		13.26	147.5		13.26	140		13.26	122.5		13.26	128.75		13.26	135		13.26	113.75		13.26	156.25		13.26	121.25		13.26	136.25		13.26	143.75		13.26	126.25
13.28	112.5		13.28	128.75		13.28	120		13.28	150		13.28	148.75		13.28	125		13.28	125		13.28	153.75		13.28	135		13.28	143.75		13.28	132.5		13.28	111.25		13.28	151.25		13.28	143.75		13.28	145		13.28	96.25		13.28	137.5
13.3	106.25		13.3	120		13.3	135		13.3	146.25		13.3	145		13.3	113.75		13.3	125		13.3	136.25		13.3	126.25		13.3	120		13.3	121.25		13.3	95		13.3	156.25		13.3	122.5		13.3	152.5		13.3	145		13.3	130
13.32	122.5		13.32	116.25		13.32	112.5		13.32	155		13.32	181.25		13.32	133.75		13.32	117.5		13.32	125		13.32	112.5		13.32	95		13.32	127.5		13.32	95		13.32	147.5		13.32	118.75		13.32	133.75		13.32	122.5		13.32	115
13.34	116.25		13.34	108.75		13.34	142.5		13.34	110		13.34	161.25		13.34	121.25		13.34	143.75		13.34	95		13.34	130		13.34	137.5		13.34	115		13.34	117.5		13.34	141.25		13.34	102.5		13.34	143.75		13.34	132.5		13.34	135
13.36	120		13.36	107.5		13.36	131.25		13.36	123.75		13.36	146.25		13.36	137.5		13.36	123.75		13.36	118.75		13.36	128.75		13.36	111.25		13.36	132.5		13.36	107.5		13.36	153.75		13.36	120		13.36	166.25		13.36	116.25		13.36	127.5
13.38	98.75		13.38	108.75		13.38	133.75		13.38	132.5		13.38	137.5		13.38	122.5		13.38	121.25		13.38	118.75		13.38	120		13.38	101.25		13.38	137.5		13.38	88.75		13.38	143.75		13.38	120		13.38	126.25		13.38	97.5		13.38	110
13.4	100		13.4	110		13.4	116.25		13.4	133.75		13.4	161.25		13.4	110		13.4	128.75		13.4	100		13.4	127.5		13.4	90		13.4	117.5		13.4	85		13.4	128.75		13.4	125		13.4	147.5		13.4	95		13.4	125
13.42	120		13.42	96.25		13.42	113.75		13.42	141.25		13.42	136.25		13.42	135		13.42	110		13.42	135		13.42	111.25		13.42	105		13.42	125		13.42	105		13.42	122.5		13.42	122.5		13.42	137.5		13.42	121.25		13.42	117.5
13.44	106.25		13.44	101.25		13.44	127.5		13.44	132.5		13.44	150		13.44	136.25		13.44	126.25		13.44	125		13.44	106.25		13.44	118.75		13.44	105		13.44	117.5		13.44	163.75		13.44	127.5		13.44	141.25		13.44	140		13.44	100
13.46	108.75		13.46	102.5		13.46	123.75		13.46	135		13.46	133.75		13.46	125		13.46	116.25		13.46	125		13.46	115		13.46	117.5		13.46	108.75		13.46	97.5		13.46	118.75		13.46	92.5		13.46	122.5		13.46	131.25		13.46	120
13.48	117.5		13.48	100		13.48	105		13.48	143.75		13.48	132.5		13.48	131.25		13.48	102.5		13.48	147.5		13.48	116.25		13.48	98.75		13.48	117.5		13.48	101.25		13.48	146.25		13.48	128.75		13.48	120		13.48	120		13.48	133.75
13.5	102.5		13.5	98.75		13.5	100		13.5	122.5		13.5	152.5		13.5	112.5		13.5	110		13.5	103.75		13.5	110		13.5	105		13.5	108.75		13.5	82.5		13.5	123.75		13.5	108.75		13.5	116.25		13.5	117.5		13.5	142.5
13.52	102.5		13.52	113.75		13.52	110		13.52	137.5		13.52	128.75		13.52	126.25		13.52	137.5		13.52	122.5		13.52	120		13.52	126.25		13.52	115		13.52	91.25		13.52	107.5		13.52	110		13.52	122.5		13.52	101.25		13.52	115
13.54	116.25		13.54	102.5		13.54	118.75		13.54	132.5		13.54	131.25		13.54	141.25		13.54	111.25		13.54	127.5		13.54	105		13.54	113.75		13.54	130		13.54	91.25		13.54	125		13.54	111.25		13.54	130		13.54	85		13.54	122.5
13.56	106.25		13.56	120		13.56	98.75		13.56	150		13.56	107.5		13.56	127.5		13.56	102.5		13.56	125		13.56	106.25		13.56	127.5		13.56	126.25		13.56	97.5		13.56	130		13.56	113.75		13.56	151.25		13.56	120		13.56	102.5
13.58	107.5		13.58	105		13.58	122.5		13.58	135		13.58	137.5		13.58	152.5		13.58	127.5		13.58	96.25		13.58	101.25		13.58	147.5		13.58	123.75		13.58	100		13.58	128.75		13.58	152.5		13.58	125		13.58	112.5		13.58	132.5
13.6	107.5		13.6	100		13.6	118.75		13.6	128.75		13.6	160		13.6	118.75		13.6	146.25		13.6	113.75		13.6	106.25		13.6	117.5		13.6	118.75		13.6	116.25		13.6	140		13.6	100		13.6	132.5		13.6	122.5		13.6	93.75
13.62	116.25		13.62	103.75		13.62	110		13.62	158.75		13.62	148.75		13.62	127.5		13.62	130		13.62	103.75		13.62	122.5		13.62	115		13.62	132.5		13.62	118.75		13.62	90		13.62	123.75		13.62	155		13.62	106.25		13.62	125
13.64	111.25		13.64	121.25		13.64	121.25		13.64	138.75		13.64	133.75		13.64	152.5		13.64	126.25		13.64	126.25		13.64	110		13.64	113.75		13.64	133.75		13.64	117.5		13.64	136.25		13.64	105		13.64	133.75		13.64	102.5		13.64	105
13.66	125		13.66	127.5		13.66	126.25		13.66	116.25		13.66	166.25		13.66	116.25		13.66	133.75		13.66	116.25		13.66	118.75		13.66	115		13.66	110		13.66	112.5		13.66	118.75		13.66	102.5		13.66	152.5		13.66	82.5		13.66	130
13.68	116.25		13.68	96.25		13.68	128.75		13.68	116.25		13.68	138.75		13.68	95		13.68	130		13.68	85		13.68	113.75		13.68	118.75		13.68	137.5		13.68	107.5		13.68	110		13.68	96.25		13.68	126.25		13.68	107.5		13.68	107.5
13.7	113.75		13.7	116.25		13.7	122.5		13.7	103.75		13.7	130		13.7	103.75		13.7	122.5		13.7	102.5		13.7	121.25		13.7	103.75		13.7	132.5		13.7	92.5		13.7	116.25		13.7	108.75		13.7	122.5		13.7	117.5		13.7	117.5
13.72	103.75		13.72	102.5		13.72	122.5		13.72	116.25		13.72	122.5		13.72	121.25		13.72	131.25		13.72	115		13.72	102.5		13.72	112.5		13.72	116.25		13.72	91.25		13.72	133.75		13.72	100		13.72	140		13.72	95		13.72	133.75
13.74	111.25		13.74	110		13.74	88.75		13.74	118.75		13.74	145		13.74	105		13.74	125		13.74	100		13.74	131.25		13.74	118.75		13.74	112.5		13.74	107.5		13.74	132.5		13.74	118.75		13.74	131.25		13.74	112.5		13.74	117.5
13.76	127.5		13.76	95		13.76	130		13.76	153.75		13.76	120		13.76	146.25		13.76	155		13.76	126.25		13.76	121.25		13.76	101.25		13.76	117.5		13.76	111.25		13.76	141.25		13.76	115		13.76	138.75		13.76	135		13.76	167.5
13.78	100		13.78	85		13.78	113.75		13.78	130		13.78	132.5		13.78	123.75		13.78	95		13.78	97.5		13.78	122.5		13.78	106.25		13.78	117.5		13.78	118.75		13.78	143.75		13.78	121.25		13.78	146.25		13.78	120		13.78	137.5
13.8	105		13.8	145		13.8	111.25		13.8	160		13.8	150		13.8	142.5		13.8	130		13.8	121.25		13.8	111.25		13.8	115		13.8	115		13.8	121.25		13.8	126.25		13.8	103.75		13.8	137.5		13.8	96.25		13.8	131.25
13.82	116.25		13.82	122.5		13.82	126.25		13.82	146.25		13.82	152.5		13.82	155		13.82	113.75		13.82	108.75		13.82	120		13.82	102.5		13.82	128.75		13.82	105		13.82	146.25		13.82	136.25		13.82	152.5		13.82	100		13.82	118.75
13.84	127.5		13.84	95		13.84	106.25		13.84	131.25		13.84	166.25		13.84	122.5		13.84	128.75		13.84	127.5		13.84	125		13.84	116.25		13.84	131.25		13.84	138.75		13.84	136.25		13.84	100		13.84	117.5		13.84	137.5		13.84	120
13.86	115		13.86	97.5		13.86	120		13.86	121.25		13.86	122.5		13.86	128.75		13.86	138.75		13.86	126.25		13.86	121.25		13.86	116.25		13.86	138.75		13.86	128.75		13.86	127.5		13.86	131.25		13.86	150		13.86	120		13.86	121.25
13.88	101.25		13.88	108.75		13.88	87.5		13.88	115		13.88	153.75		13.88	127.5		13.88	126.25		13.88	122.5		13.88	110		13.88	98.75		13.88	136.25		13.88	108.75		13.88	127.5		13.88	102.5		13.88	127.5		13.88	110		13.88	133.75
13.9	125		13.9	106.25		13.9	122.5		13.9	132.5		13.9	130		13.9	123.75		13.9	118.75		13.9	110		13.9	98.75		13.9	97.5		13.9	125		13.9	88.75		13.9	120		13.9	118.75		13.9	132.5		13.9	91.25		13.9	117.5
13.92	113.75		13.92	86.25		13.92	110		13.92	101.25		13.92	142.5		13.92	97.5		13.92	102.5		13.92	115		13.92	122.5		13.92	108.75		13.92	127.5		13.92	82.5		13.92	107.5		13.92	96.25		13.92	106.25		13.92	105		13.92	127.5
13.94	111.25		13.94	86.25		13.94	116.25		13.94	120		13.94	136.25		13.94	112.5		13.94	101.25		13.94	101.25		13.94	105		13.94	126.25		13.94	91.25		13.94	83.75		13.94	116.25		13.94	107.5		13.94	128.75		13.94	107.5		13.94	132.5
13.96	106.25		13.96	97.5		13.96	107.5		13.96	117.5		13.96	131.25		13.96	122.5		13.96	98.75		13.96	97.5		13.96	110		13.96	103.75		13.96	96.25		13.96	97.5		13.96	116.25		13.96	87.5		13.96	151.25		13.96	97.5		13.96	102.5
13.98	107.5		13.98	80		13.98	118.75		13.98	92.5		13.98	117.5		13.98	80		13.98	116.25		13.98	126.25		13.98	92.5		13.98	90		13.98	103.75		13.98	115		13.98	138.75		13.98	100		13.98	130		13.98	96.25		13.98	88.75
14	96.25		14	88.75		14	106.25		14	118.75		14	115		14	97.5		14	98.75		14	96.25		14	97.5		14	95		14	95		14	102.5		14	101.25		14	103.75		14	117.5		14	101.25		14	98.75
14.02	110		14.02	81.25		14.02	98.75		14.02	90		14.02	151.25		14.02	95		14.02	93.75		14.02	80		14.02	72.5		14.02	105		14.02	121.25		14.02	86.25		14.02	125		14.02	106.25		14.02	131.25		14.02	98.75		14.02	82.5
14.04	77.5		14.04	91.25		14.04	107.5		14.04	88.75		14.04	123.75		14.04	123.75		14.04	108.75		14.04	97.5		14.04	91.25		14.04	108.75		14.04	113.75		14.04	92.5		14.04	103.75		14.04	100		14.04	123.75		14.04	105		14.04	110
14.06	105		14.06	95		14.06	98.75		14.06	120		14.06	115		14.06	115		14.06	113.75		14.06	110		14.06	78.75		14.06	102.5		14.06	88.75		14.06	85		14.06	93.75		14.06	126.25		14.06	123.75		14.06	93.75		14.06	122.5
14.08	83.75		14.08	83.75		14.08	91.25		14.08	83.75		14.08	82.5		14.08	107.5		14.08	76.25		14.08	98.75		14.08	85		14.08	107.5		14.08	101.25		14.08	93.75		14.08	122.5		14.08	91.25		14.08	120		14.08	86.25		14.08	113.75
14.1	98.75		14.1	96.25		14.1	77.5		14.1	101.25		14.1	82.5		14.1	106.25		14.1	117.5		14.1	90		14.1	78.75		14.1	78.75		14.1	103.75		14.1	100		14.1	121.25		14.1	87.5		14.1	133.75		14.1	118.75		14.1	107.5
14.12	80		14.12	108.75		14.12	103.75		14.12	96.25		14.12	95		14.12	108.75		14.12	80		14.12	106.25		14.12	91.25		14.12	100		14.12	88.75		14.12	98.75		14.12	103.75		14.12	87.5		14.12	118.75		14.12	110		14.12	90
14.14	76.25		14.14	91.25		14.14	95		14.14	97.5		14.14	83.75		14.14	90		14.14	83.75		14.14	96.25		14.14	103.75		14.14	91.25		14.14	98.75		14.14	87.5		14.14	117.5		14.14	107.5		14.14	105		14.14	82.5		14.14	97.5
14.16	97.5		14.16	87.5		14.16	106.25		14.16	105		14.16	117.5		14.16	90		14.16	85		14.16	108.75		14.16	73.75		14.16	78.75		14.16	115		14.16	81.25		14.16	121.25		14.16	87.5		14.16	111.25		14.16	91.25		14.16	92.5
14.18	92.5		14.18	88.75		14.18	105		14.18	100		14.18	113.75		14.18	98.75		14.18	115		14.18	110		14.18	80		14.18	102.5		14.18	96.25		14.18	93.75		14.18	106.25		14.18	97.5		14.18	123.75		14.18	93.75		14.18	100
14.2	90		14.2	80		14.2	106.25		14.2	95		14.2	122.5		14.2	92.5		14.2	102.5		14.2	105		14.2	75		14.2	82.5		14.2	113.75		14.2	98.75		14.2	117.5		14.2	101.25		14.2	123.75		14.2	123.75		14.2	100
14.22	91.25		14.22	82.5		14.22	107.5		14.22	105		14.22	83.75		14.22	125		14.22	105		14.22	83.75		14.22	91.25		14.22	103.75		14.22	108.75		14.22	103.75		14.22	121.25		14.22	90		14.22	113.75		14.22	88.75		14.22	126.25
14.24	95		14.24	87.5		14.24	101.25		14.24	88.75		14.24	95		14.24	111.25		14.24	91.25		14.24	98.75		14.24	88.75		14.24	91.25		14.24	101.25		14.24	103.75		14.24	121.25		14.24	117.5		14.24	101.25		14.24	102.5		14.24	92.5
14.26	91.25		14.26	86.25		14.26	98.75		14.26	101.25		14.26	105		14.26	108.75		14.26	91.25		14.26	116.25		14.26	93.75		14.26	82.5		14.26	87.5		14.26	82.5		14.26	117.5		14.26	72.5		14.26	108.75		14.26	88.75		14.26	92.5
14.28	95		14.28	73.75		14.28	83.75		14.28	107.5		14.28	108.75		14.28	106.25		14.28	92.5		14.28	97.5		14.28	86.25		14.28	95		14.28	106.25		14.28	77.5		14.28	102.5		14.28	91.25		14.28	131.25		14.28	106.25		14.28	86.25
14.3	98.75		14.3	75		14.3	106.25		14.3	107.5		14.3	90		14.3	108.75		14.3	86.25		14.3	83.75		14.3	77.5		14.3	85		14.3	97.5		14.3	92.5		14.3	148.75		14.3	92.5		14.3	96.25		14.3	123.75		14.3	98.75
14.32	86.25		14.32	60		14.32	108.75		14.32	107.5		14.32	91.25		14.32	85		14.32	97.5		14.32	88.75		14.32	85		14.32	81.25		14.32	117.5		14.32	93.75		14.32	132.5		14.32	105		14.32	90		14.32	102.5		14.32	105
14.34	85		14.34	75		14.34	120		14.34	106.25		14.34	117.5		14.34	90		14.34	107.5		14.34	87.5		14.34	86.25		14.34	100		14.34	102.5		14.34	91.25		14.34	86.25		14.34	102.5		14.34	121.25		14.34	95		14.34	86.25
14.36	107.5		14.36	66.25		14.36	90		14.36	98.75		14.36	95		14.36	108.75		14.36	90		14.36	95		14.36	71.25		14.36	97.5		14.36	88.75		14.36	87.5		14.36	92.5		14.36	108.75		14.36	110		14.36	82.5		14.36	81.25
14.38	91.25		14.38	80		14.38	83.75		14.38	85		14.38	100		14.38	96.25		14.38	97.5		14.38	103.75		14.38	75		14.38	102.5		14.38	111.25		14.38	86.25		14.38	90		14.38	95		14.38	110		14.38	78.75		14.38	103.75
14.4	82.5		14.4	75		14.4	87.5		14.4	100		14.4	116.25		14.4	96.25		14.4	86.25		14.4	98.75		14.4	92.5		14.4	101.25		14.4	97.5		14.4	97.5		14.4	108.75		14.4	105		14.4	120		14.4	106.25		14.4	113.75
14.42	86.25		14.42	110		14.42	95		14.42	111.25		14.42	100		14.42	98.75		14.42	93.75		14.42	91.25		14.42	87.5		14.42	91.25		14.42	118.75		14.42	85		14.42	117.5		14.42	82.5		14.42	115		14.42	86.25		14.42	92.5
14.44	107.5		14.44	86.25		14.44	97.5		14.44	116.25		14.44	87.5		14.44	83.75		14.44	105		14.44	112.5		14.44	81.25		14.44	122.5		14.44	95		14.44	86.25		14.44	123.75		14.44	101.25		14.44	105		14.44	102.5		14.44	96.25
14.46	110		14.46	71.25		14.46	95		14.46	96.25		14.46	100		14.46	103.75		14.46	98.75		14.46	77.5		14.46	96.25		14.46	95		14.46	91.25		14.46	93.75		14.46	103.75		14.46	100		14.46	131.25		14.46	98.75		14.46	121.25
14.48	98.75		14.48	81.25		14.48	103.75		14.48	111.25		14.48	98.75		14.48	105		14.48	101.25		14.48	81.25		14.48	85		14.48	75		14.48	91.25		14.48	87.5		14.48	117.5		14.48	98.75		14.48	131.25		14.48	80		14.48	98.75
14.5	96.25		14.5	66.25		14.5	96.25		14.5	90		14.5	88.75		14.5	95		14.5	101.25		14.5	101.25		14.5	85		14.5	93.75		14.5	90		14.5	95		14.5	116.25		14.5	117.5		14.5	110		14.5	92.5		14.5	107.5
14.52	92.5		14.52	80		14.52	96.25		14.52	97.5		14.52	106.25		14.52	95		14.52	82.5		14.52	97.5		14.52	98.75		14.52	97.5		14.52	90		14.52	102.5		14.52	103.75		14.52	80		14.52	113.75		14.52	88.75		14.52	101.25
14.54	86.25		14.54	96.25		14.54	97.5		14.54	106.25		14.54	108.75		14.54	95		14.54	106.25		14.54	73.75		14.54	90		14.54	88.75		14.54	112.5		14.54	96.25		14.54	113.75		14.54	98.75		14.54	113.75		14.54	85		14.54	103.75
14.56	117.5		14.56	81.25		14.56	86.25		14.56	91.25		14.56	106.25		14.56	97.5		14.56	113.75		14.56	87.5		14.56	102.5		14.56	83.75		14.56	87.5		14.56	90		14.56	95		14.56	76.25		14.56	96.25		14.56	92.5		14.56	110
14.58	103.75		14.58	92.5		14.58	87.5		14.58	101.25		14.58	95		14.58	105		14.58	117.5		14.58	93.75		14.58	80		14.58	85		14.58	111.25		14.58	103.75		14.58	107.5		14.58	82.5		14.58	123.75		14.58	105		14.58	113.75
14.6	111.25		14.6	91.25		14.6	115		14.6	98.75		14.6	92.5		14.6	88.75		14.6	105		14.6	93.75		14.6	96.25		14.6	110		14.6	98.75		14.6	91.25		14.6	112.5		14.6	97.5		14.6	127.5		14.6	105		14.6	86.25
14.62	105		14.62	80		14.62	75		14.62	132.5		14.62	120		14.62	83.75		14.62	110		14.62	91.25		14.62	88.75		14.62	97.5		14.62	111.25		14.62	86.25		14.62	116.25		14.62	96.25		14.62	115		14.62	102.5		14.62	85
14.64	120		14.64	95		14.64	117.5		14.64	112.5		14.64	97.5		14.64	100		14.64	105		14.64	106.25		14.64	95		14.64	88.75		14.64	92.5		14.64	82.5		14.64	110		14.64	100		14.64	120		14.64	90		14.64	122.5
14.66	91.25		14.66	91.25		14.66	107.5		14.66	98.75		14.66	111.25		14.66	91.25		14.66	100		14.66	113.75		14.66	73.75		14.66	108.75		14.66	113.75		14.66	80		14.66	97.5		14.66	80		14.66	118.75		14.66	103.75		14.66	105
14.68	108.75		14.68	81.25		14.68	112.5		14.68	82.5		14.68	115		14.68	125		14.68	112.5		14.68	78.75		14.68	85		14.68	81.25		14.68	105		14.68	86.25		14.68	131.25		14.68	97.5		14.68	118.75		14.68	112.5		14.68	76.25
14.7	102.5		14.7	91.25		14.7	95		14.7	107.5		14.7	113.75		14.7	101.25		14.7	95		14.7	127.5		14.7	75		14.7	95		14.7	121.25		14.7	68.75		14.7	128.75		14.7	102.5		14.7	122.5		14.7	100		14.7	117.5
14.72	102.5		14.72	101.25		14.72	101.25		14.72	108.75		14.72	105		14.72	105		14.72	110		14.72	103.75		14.72	86.25		14.72	88.75		14.72	111.25		14.72	100		14.72	121.25		14.72	68.75		14.72	133.75		14.72	107.5		14.72	95
14.74	105		14.74	77.5		14.74	97.5		14.74	106.25		14.74	112.5		14.74	113.75		14.74	106.25		14.74	96.25		14.74	97.5		14.74	105		14.74	102.5		14.74	80		14.74	137.5		14.74	107.5		14.74	117.5		14.74	92.5		14.74	112.5
14.76	100		14.76	92.5		14.76	96.25		14.76	106.25		14.76	113.75		14.76	108.75		14.76	111.25		14.76	110		14.76	82.5		14.76	106.25		14.76	128.75		14.76	92.5		14.76	112.5		14.76	90		14.76	113.75		14.76	108.75		14.76	93.75
14.78	106.25		14.78	96.25		14.78	103.75		14.78	98.75		14.78	112.5		14.78	105		14.78	111.25		14.78	95		14.78	108.75		14.78	80		14.78	82.5		14.78	111.25		14.78	121.25		14.78	82.5		14.78	132.5		14.78	90		14.78	101.25
14.8	76.25		14.8	92.5		14.8	123.75		14.8	88.75		14.8	100		14.8	97.5		14.8	93.75		14.8	103.75		14.8	90		14.8	108.75		14.8	125		14.8	80		14.8	118.75		14.8	87.5		14.8	122.5		14.8	117.5		14.8	110
14.82	107.5		14.82	86.25		14.82	101.25		14.82	93.75		14.82	96.25		14.82	112.5		14.82	86.25		14.82	75		14.82	75		14.82	102.5		14.82	117.5		14.82	80		14.82	112.5		14.82	97.5		14.82	111.25		14.82	110		14.82	100
14.84	98.75		14.84	80		14.84	130		14.84	103.75		14.84	101.25		14.84	112.5		14.84	111.25		14.84	115		14.84	97.5		14.84	95		14.84	101.25		14.84	105		14.84	121.25		14.84	95		14.84	111.25		14.84	93.75		14.84	107.5
14.86	103.75		14.86	71.25		14.86	110		14.86	105		14.86	108.75		14.86	110		14.86	97.5		14.86	116.25		14.86	112.5		14.86	98.75		14.86	103.75		14.86	88.75		14.86	103.75		14.86	93.75		14.86	133.75		14.86	110		14.86	100
14.88	86.25		14.88	83.75		14.88	102.5		14.88	91.25		14.88	105		14.88	105		14.88	110		14.88	110		14.88	88.75		14.88	106.25		14.88	115		14.88	108.75		14.88	126.25		14.88	87.5		14.88	93.75		14.88	102.5		14.88	95
14.9	98.75		14.9	77.5		14.9	102.5		14.9	78.75		14.9	113.75		14.9	130		14.9	88.75		14.9	95		14.9	78.75		14.9	102.5		14.9	83.75		14.9	95		14.9	117.5		14.9	82.5		14.9	146.25		14.9	91.25		14.9	105
14.92	95		14.92	92.5		14.92	98.75		14.92	98.75		14.92	92.5		14.92	128.75		14.92	92.5		14.92	107.5		14.92	88.75		14.92	91.25		14.92	113.75		14.92	91.25		14.92	123.75		14.92	95		14.92	118.75		14.92	92.5		14.92	111.25
14.94	98.75		14.94	80		14.94	115		14.94	88.75		14.94	92.5		14.94	126.25		14.94	120		14.94	95		14.94	77.5		14.94	105		14.94	106.25		14.94	88.75		14.94	123.75		14.94	100		14.94	110		14.94	101.25		14.94	116.25
14.96	98.75		14.96	68.75		14.96	103.75		14.96	96.25		14.96	96.25		14.96	112.5		14.96	106.25		14.96	126.25		14.96	93.75		14.96	135		14.96	100		14.96	105		14.96	123.75		14.96	97.5		14.96	131.25		14.96	87.5		14.96	117.5
14.98	106.25		14.98	92.5		14.98	97.5		14.98	103.75		14.98	83.75		14.98	115		14.98	101.25		14.98	101.25		14.98	82.5		14.98	90		14.98	117.5		14.98	91.25		14.98	116.25		14.98	100		14.98	125		14.98	103.75		14.98	111.25
15	120		15	78.75		15	98.75		15	110		15	92.5		15	118.75		15	101.25		15	102.5		15	95		15	116.25		15	125		15	97.5		15	132.5		15	103.75		15	115		15	120		15	108.75
15.02	103.75		15.02	102.5		15.02	101.25		15.02	121.25		15.02	96.25		15.02	111.25		15.02	88.75		15.02	101.25		15.02	100		15.02	85		15.02	97.5		15.02	95		15.02	112.5		15.02	105		15.02	115		15.02	105		15.02	113.75
15.04	87.5		15.04	90		15.04	107.5		15.04	111.25		15.04	95		15.04	120		15.04	123.75		15.04	120		15.04	90		15.04	105		15.04	93.75		15.04	83.75		15.04	128.75		15.04	93.75		15.04	131.25		15.04	88.75		15.04	120
15.06	121.25		15.06	80		15.06	130		15.06	112.5		15.06	107.5		15.06	125		15.06	97.5		15.06	98.75		15.06	97.5		15.06	105		15.06	107.5		15.06	101.25		15.06	127.5		15.06	92.5		15.06	137.5		15.06	107.5		15.06	92.5
15.08	106.25		15.08	86.25		15.08	117.5		15.08	106.25		15.08	128.75		15.08	102.5		15.08	111.25		15.08	103.75		15.08	96.25		15.08	95		15.08	90		15.08	100		15.08	127.5		15.08	113.75		15.08	126.25		15.08	111.25		15.08	120
15.1	101.25		15.1	102.5		15.1	101.25		15.1	102.5		15.1	101.25		15.1	96.25		15.1	100		15.1	90		15.1	90		15.1	91.25		15.1	80		15.1	78.75		15.1	131.25		15.1	90		15.1	118.75		15.1	93.75		15.1	95
15.12	90		15.12	92.5		15.12	103.75		15.12	103.75		15.12	113.75		15.12	90		15.12	117.5		15.12	100		15.12	58.75		15.12	83.75		15.12	111.25		15.12	83.75		15.12	123.75		15.12	102.5		15.12	110		15.12	92.5		15.12	110
15.14	95		15.14	81.25		15.14	107.5		15.14	111.25		15.14	96.25		15.14	116.25		15.14	102.5		15.14	111.25		15.14	87.5		15.14	93.75		15.14	101.25		15.14	95		15.14	105		15.14	88.75		15.14	136.25		15.14	92.5		15.14	113.75
15.16	111.25		15.16	77.5		15.16	115		15.16	107.5		15.16	101.25		15.16	112.5		15.16	127.5		15.16	108.75		15.16	82.5		15.16	106.25		15.16	108.75		15.16	82.5		15.16	143.75		15.16	100		15.16	117.5		15.16	107.5		15.16	112.5
15.18	103.75		15.18	75		15.18	100		15.18	106.25		15.18	131.25		15.18	138.75		15.18	100		15.18	103.75		15.18	95		15.18	88.75		15.18	101.25		15.18	103.75		15.18	113.75		15.18	88.75		15.18	115		15.18	112.5		15.18	102.5
15.2	103.75		15.2	75		15.2	118.75		15.2	112.5		15.2	113.75		15.2	118.75		15.2	127.5		15.2	110		15.2	75		15.2	86.25		15.2	98.75		15.2	107.5		15.2	102.5		15.2	93.75		15.2	130		15.2	102.5		15.2	106.25
15.22	123.75		15.22	101.25		15.22	98.75		15.22	108.75		15.22	96.25		15.22	113.75		15.22	96.25		15.22	100		15.22	90		15.22	118.75		15.22	103.75		15.22	101.25		15.22	102.5		15.22	112.5		15.22	113.75		15.22	91.25		15.22	92.5
15.24	112.5		15.24	81.25		15.24	120		15.24	106.25		15.24	96.25		15.24	110		15.24	97.5		15.24	96.25		15.24	85		15.24	80		15.24	92.5		15.24	83.75		15.24	117.5		15.24	77.5		15.24	120		15.24	96.25		15.24	100
15.26	106.25		15.26	96.25		15.26	120		15.26	132.5		15.26	128.75		15.26	105		15.26	103.75		15.26	100		15.26	102.5		15.26	93.75		15.26	110		15.26	88.75		15.26	126.25		15.26	72.5		15.26	126.25		15.26	92.5		15.26	116.25
15.28	101.25		15.28	76.25		15.28	116.25		15.28	115		15.28	110		15.28	110		15.28	98.75		15.28	111.25		15.28	87.5		15.28	83.75		15.28	127.5		15.28	92.5		15.28	122.5		15.28	95		15.28	126.25		15.28	77.5		15.28	113.75
15.3	111.25		15.3	87.5		15.3	96.25		15.3	112.5		15.3	117.5		15.3	121.25		15.3	100		15.3	95		15.3	77.5		15.3	113.75		15.3	110		15.3	88.75		15.3	120		15.3	95		15.3	116.25		15.3	108.75		15.3	93.75
15.32	102.5		15.32	85		15.32	112.5		15.32	108.75		15.32	96.25		15.32	122.5		15.32	101.25		15.32	97.5		15.32	73.75		15.32	100		15.32	102.5		15.32	87.5		15.32	121.25		15.32	85		15.32	90		15.32	107.5		15.32	101.25
15.34	138.75		15.34	80		15.34	110		15.34	101.25		15.34	123.75		15.34	127.5		15.34	106.25		15.34	105		15.34	85		15.34	125		15.34	80		15.34	105		15.34	130		15.34	97.5		15.34	111.25		15.34	107.5		15.34	107.5
15.36	111.25		15.36	78.75		15.36	110		15.36	98.75		15.36	95		15.36	110		15.36	96.25		15.36	117.5		15.36	102.5		15.36	91.25		15.36	136.25		15.36	61.25		15.36	95		15.36	92.5		15.36	123.75		15.36	112.5		15.36	107.5
15.38	100		15.38	80		15.38	102.5		15.38	113.75		15.38	116.25		15.38	105		15.38	103.75		15.38	91.25		15.38	91.25		15.38	103.75		15.38	118.75		15.38	82.5		15.38	106.25		15.38	101.25		15.38	102.5		15.38	96.25		15.38	143.75
15.4	116.25		15.4	65		15.4	128.75		15.4	105		15.4	112.5		15.4	98.75		15.4	122.5		15.4	108.75		15.4	76.25		15.4	108.75		15.4	105		15.4	86.25		15.4	113.75		15.4	110		15.4	135		15.4	96.25		15.4	136.25
15.42	117.5		15.42	87.5		15.42	96.25		15.42	93.75		15.42	118.75		15.42	106.25		15.42	102.5		15.42	103.75		15.42	81.25		15.42	90		15.42	113.75		15.42	110		15.42	112.5		15.42	87.5		15.42	138.75		15.42	102.5		15.42	113.75
15.44	90		15.44	107.5		15.44	130		15.44	110		15.44	110		15.44	122.5		15.44	108.75		15.44	101.25		15.44	101.25		15.44	103.75		15.44	110		15.44	91.25		15.44	120		15.44	93.75		15.44	111.25		15.44	110		15.44	113.75
15.46	106.25		15.46	77.5		15.46	106.25		15.46	102.5		15.46	115		15.46	120		15.46	118.75		15.46	112.5		15.46	83.75		15.46	98.75		15.46	121.25		15.46	86.25		15.46	121.25		15.46	90		15.46	111.25		15.46	93.75		15.46	125
15.48	102.5		15.48	72.5		15.48	111.25		15.48	111.25		15.48	97.5		15.48	107.5		15.48	125		15.48	102.5		15.48	93.75		15.48	101.25		15.48	92.5		15.48	126.25		15.48	107.5		15.48	110		15.48	103.75		15.48	88.75		15.48	95
15.5	103.75		15.5	93.75		15.5	150		15.5	105		15.5	111.25		15.5	96.25		15.5	96.25		15.5	118.75		15.5	81.25		15.5	83.75		15.5	100		15.5	95		15.5	127.5		15.5	91.25		15.5	133.75		15.5	98.75		15.5	133.75
15.52	103.75		15.52	77.5		15.52	103.75		15.52	101.25		15.52	111.25		15.52	100		15.52	91.25		15.52	117.5		15.52	82.5		15.52	100		15.52	107.5		15.52	100		15.52	148.75		15.52	112.5		15.52	110		15.52	105		15.52	107.5
15.54	102.5		15.54	96.25		15.54	92.5		15.54	116.25		15.54	100		15.54	107.5		15.54	105		15.54	105		15.54	107.5		15.54	115		15.54	96.25		15.54	108.75		15.54	103.75		15.54	116.25		15.54	128.75		15.54	96.25		15.54	128.75
15.56	105		15.56	101.25		15.56	117.5		15.56	107.5		15.56	128.75		15.56	148.75		15.56	126.25		15.56	98.75		15.56	83.75		15.56	92.5		15.56	120		15.56	106.25		15.56	136.25		15.56	87.5		15.56	115		15.56	98.75		15.56	112.5
15.58	113.75		15.58	86.25		15.58	125		15.58	117.5		15.58	103.75		15.58	105		15.58	118.75		15.58	97.5		15.58	95		15.58	98.75		15.58	118.75		15.58	103.75		15.58	143.75		15.58	107.5		15.58	151.25		15.58	117.5		15.58	130
15.6	123.75		15.6	93.75		15.6	127.5		15.6	100		15.6	112.5		15.6	130		15.6	108.75		15.6	116.25		15.6	85		15.6	103.75		15.6	117.5		15.6	93.75		15.6	147.5		15.6	101.25		15.6	115		15.6	92.5		15.6	122.5
15.62	93.75		15.62	101.25		15.62	117.5		15.62	116.25		15.62	125		15.62	133.75		15.62	135		15.62	100		15.62	83.75		15.62	98.75		15.62	116.25		15.62	102.5		15.62	127.5		15.62	110		15.62	116.25		15.62	103.75		15.62	121.25
15.64	95		15.64	92.5		15.64	117.5		15.64	121.25		15.64	115		15.64	131.25		15.64	110		15.64	108.75		15.64	96.25		15.64	110		15.64	113.75		15.64	92.5		15.64	155		15.64	102.5		15.64	110		15.64	101.25		15.64	113.75
15.66	115		15.66	108.75		15.66	121.25		15.66	120		15.66	136.25		15.66	118.75		15.66	118.75		15.66	113.75		15.66	96.25		15.66	83.75		15.66	141.25		15.66	128.75		15.66	121.25		15.66	111.25		15.66	118.75		15.66	100		15.66	118.75
15.68	113.75		15.68	88.75		15.68	110		15.68	116.25		15.68	111.25		15.68	133.75		15.68	116.25		15.68	107.5		15.68	86.25		15.68	101.25		15.68	122.5		15.68	108.75		15.68	137.5		15.68	105		15.68	107.5		15.68	102.5		15.68	126.25
15.7	107.5		15.7	106.25		15.7	116.25		15.7	112.5		15.7	112.5		15.7	133.75		15.7	115		15.7	122.5		15.7	113.75		15.7	110		15.7	112.5		15.7	85		15.7	116.25		15.7	92.5		15.7	127.5		15.7	101.25		15.7	113.75
15.72	117.5		15.72	98.75		15.72	108.75		15.72	112.5		15.72	125		15.72	100		15.72	137.5		15.72	110		15.72	101.25		15.72	81.25		15.72	113.75		15.72	96.25		15.72	103.75		15.72	108.75		15.72	138.75		15.72	98.75		15.72	133.75
15.74	117.5		15.74	97.5		15.74	123.75		15.74	127.5		15.74	122.5		15.74	128.75		15.74	91.25		15.74	103.75		15.74	102.5		15.74	117.5		15.74	126.25		15.74	122.5		15.74	131.25		15.74	102.5		15.74	120		15.74	91.25		15.74	113.75
15.76	105		15.76	92.5		15.76	112.5		15.76	122.5		15.76	122.5		15.76	117.5		15.76	122.5		15.76	108.75		15.76	107.5		15.76	115		15.76	112.5		15.76	85		15.76	135		15.76	113.75		15.76	142.5		15.76	76.25		15.76	121.25
15.78	112.5		15.78	136.25		15.78	125		15.78	125		15.78	108.75		15.78	147.5		15.78	110		15.78	108.75		15.78	103.75		15.78	121.25		15.78	131.25		15.78	100		15.78	121.25		15.78	87.5		15.78	136.25		15.78	93.75		15.78	116.25
15.8	103.75		15.8	88.75		15.8	113.75		15.8	121.25		15.8	125		15.8	146.25		15.8	116.25		15.8	121.25		15.8	117.5		15.8	101.25		15.8	130		15.8	101.25		15.8	135		15.8	126.25		15.8	126.25		15.8	116.25		15.8	123.75
15.82	126.25		15.82	67.5		15.82	138.75		15.82	105		15.82	123.75		15.82	113.75		15.82	135		15.82	137.5		15.82	117.5		15.82	105		15.82	101.25		15.82	107.5		15.82	120		15.82	105		15.82	126.25		15.82	103.75		15.82	86.25
15.84	123.75		15.84	90		15.84	147.5		15.84	113.75		15.84	135		15.84	116.25		15.84	132.5		15.84	125		15.84	101.25		15.84	145		15.84	140		15.84	122.5		15.84	132.5		15.84	133.75		15.84	140		15.84	106.25		15.84	108.75
15.86	128.75		15.86	108.75		15.86	133.75		15.86	116.25		15.86	146.25		15.86	118.75		15.86	152.5		15.86	151.25		15.86	96.25		15.86	111.25		15.86	115		15.86	125		15.86	115		15.86	105		15.86	147.5		15.86	125		15.86	121.25
15.88	101.25		15.88	91.25		15.88	106.25		15.88	133.75		15.88	117.5		15.88	117.5		15.88	116.25		15.88	108.75		15.88	90		15.88	116.25		15.88	116.25		15.88	100		15.88	122.5		15.88	91.25		15.88	126.25		15.88	100		15.88	111.25
15.9	110		15.9	82.5		15.9	141.25		15.9	133.75		15.9	150		15.9	143.75		15.9	115		15.9	105		15.9	100		15.9	115		15.9	127.5		15.9	101.25		15.9	131.25		15.9	115		15.9	137.5		15.9	118.75		15.9	128.75
15.92	135		15.92	95		15.92	132.5		15.92	138.75		15.92	115		15.92	123.75		15.92	142.5		15.92	118.75		15.92	128.75		15.92	121.25		15.92	118.75		15.92	83.75		15.92	118.75		15.92	102.5		15.92	141.25		15.92	125		15.92	112.5
15.94	125		15.94	101.25		15.94	105		15.94	123.75		15.94	123.75		15.94	121.25		15.94	132.5		15.94	110		15.94	96.25		15.94	105		15.94	112.5		15.94	117.5		15.94	125		15.94	116.25		15.94	155		15.94	106.25		15.94	118.75
15.96	126.25		15.96	105		15.96	133.75		15.96	120		15.96	136.25		15.96	151.25		15.96	123.75		15.96	126.25		15.96	83.75		15.96	111.25		15.96	133.75		15.96	127.5		15.96	135		15.96	128.75		15.96	118.75		15.96	111.25		15.96	141.25
15.98	117.5		15.98	103.75		15.98	133.75		15.98	112.5		15.98	113.75		15.98	151.25		15.98	136.25		15.98	110		15.98	88.75		15.98	118.75		15.98	113.75		15.98	112.5		15.98	112.5		15.98	112.5		15.98	143.75		15.98	113.75		15.98	110
16	106.25		16	87.5		16	120		16	107.5		16	103.75		16	117.5		16	116.25		16	112.5		16	120		16	137.5		16	121.25		16	101.25		16	142.5		16	110		16	120		16	133.75		16	105
16.02	111.25		16.02	136.25		16.02	130		16.02	127.5		16.02	128.75		16.02	148.75		16.02	107.5		16.02	115		16.02	111.25		16.02	123.75		16.02	118.75		16.02	98.75		16.02	135		16.02	116.25		16.02	153.75		16.02	113.75		16.02	121.25
16.04	132.5		16.04	110		16.04	145		16.04	151.25		16.04	120		16.04	146.25		16.04	136.25		16.04	110		16.04	86.25		16.04	132.5		16.04	126.25		16.04	103.75		16.04	132.5		16.04	88.75		16.04	133.75		16.04	120		16.04	153.75
16.06	125		16.06	118.75		16.06	122.5		16.06	153.75		16.06	141.25		16.06	146.25		16.06	122.5		16.06	118.75		16.06	122.5		16.06	93.75		16.06	108.75		16.06	92.5		16.06	120		16.06	92.5		16.06	138.75		16.06	113.75		16.06	123.75
16.08	148.75		16.08	110		16.08	115		16.08	131.25		16.08	153.75		16.08	130		16.08	123.75		16.08	106.25		16.08	102.5		16.08	130		16.08	140		16.08	105		16.08	152.5		16.08	96.25		16.08	126.25		16.08	107.5		16.08	128.75
16.1	152.5		16.1	122.5		16.1	152.5		16.1	130		16.1	142.5		16.1	150		16.1	128.75		16.1	121.25		16.1	125		16.1	105		16.1	142.5		16.1	91.25		16.1	125		16.1	115		16.1	145		16.1	121.25		16.1	120
16.12	116.25		16.12	125		16.12	128.75		16.12	138.75		16.12	136.25		16.12	127.5		16.12	131.25		16.12	131.25		16.12	126.25		16.12	132.5		16.12	148.75		16.12	101.25		16.12	131.25		16.12	126.25		16.12	173.75		16.12	107.5		16.12	118.75
16.14	125		16.14	108.75		16.14	132.5		16.14	125		16.14	165		16.14	125		16.14	130		16.14	152.5		16.14	115		16.14	118.75		16.14	117.5		16.14	110		16.14	116.25		16.14	115		16.14	172.5		16.14	126.25		16.14	130
16.16	128.75		16.16	110		16.16	161.25		16.16	141.25		16.16	148.75		16.16	130		16.16	132.5		16.16	143.75		16.16	117.5		16.16	122.5		16.16	158.75		16.16	105		16.16	152.5		16.16	103.75		16.16	140		16.16	122.5		16.16	122.5
16.18	135		16.18	120		16.18	153.75		16.18	128.75		16.18	128.75		16.18	145		16.18	125		16.18	125		16.18	106.25		16.18	123.75		16.18	150		16.18	102.5		16.18	126.25		16.18	112.5		16.18	141.25		16.18	111.25		16.18	120
16.2	133.75		16.2	110		16.2	153.75		16.2	156.25		16.2	118.75		16.2	142.5		16.2	110		16.2	136.25		16.2	97.5		16.2	128.75		16.2	136.25		16.2	91.25		16.2	135		16.2	103.75		16.2	136.25		16.2	126.25		16.2	117.5
16.22	112.5		16.22	155		16.22	177.5		16.22	135		16.22	135		16.22	138.75		16.22	146.25		16.22	137.5		16.22	125		16.22	122.5		16.22	137.5		16.22	121.25		16.22	153.75		16.22	111.25		16.22	141.25		16.22	122.5		16.22	116.25
16.24	133.75		16.24	133.75		16.24	142.5		16.24	135		16.24	156.25		16.24	145		16.24	128.75		16.24	143.75		16.24	105		16.24	121.25		16.24	133.75		16.24	105		16.24	141.25		16.24	118.75		16.24	156.25		16.24	132.5		16.24	146.25
16.26	131.25		16.26	127.5		16.26	153.75		16.26	152.5		16.26	145		16.26	128.75		16.26	158.75		16.26	125		16.26	108.75		16.26	126.25		16.26	123.75		16.26	117.5		16.26	153.75		16.26	117.5		16.26	121.25		16.26	122.5		16.26	130
16.28	156.25		16.28	140		16.28	163.75		16.28	150		16.28	162.5		16.28	140		16.28	112.5		16.28	137.5		16.28	140		16.28	115		16.28	146.25		16.28	112.5		16.28	147.5		16.28	113.75		16.28	142.5		16.28	100		16.28	103.75
16.3	130		16.3	120		16.3	125		16.3	155		16.3	178.75		16.3	136.25		16.3	158.75		16.3	133.75		16.3	125		16.3	133.75		16.3	123.75		16.3	131.25		16.3	145		16.3	106.25		16.3	148.75		16.3	128.75		16.3	152.5
16.32	122.5		16.32	118.75		16.32	151.25		16.32	146.25		16.32	131.25		16.32	152.5		16.32	131.25		16.32	126.25		16.32	98.75		16.32	140		16.32	127.5		16.32	118.75		16.32	140		16.32	106.25		16.32	172.5		16.32	108.75		16.32	132.5
16.34	160		16.34	153.75		16.34	156.25		16.34	176.25		16.34	167.5		16.34	127.5		16.34	170		16.34	127.5		16.34	108.75		16.34	140		16.34	143.75		16.34	106.25		16.34	161.25		16.34	105		16.34	156.25		16.34	126.25		16.34	153.75
16.36	168.75		16.36	128.75		16.36	151.25		16.36	145		16.36	156.25		16.36	160		16.36	147.5		16.36	151.25		16.36	112.5		16.36	136.25		16.36	137.5		16.36	116.25		16.36	141.25		16.36	112.5		16.36	170		16.36	128.75		16.36	131.25
16.38	157.5		16.38	135		16.38	162.5		16.38	162.5		16.38	178.75		16.38	161.25		16.38	121.25		16.38	131.25		16.38	136.25		16.38	136.25		16.38	120		16.38	121.25		16.38	155		16.38	116.25		16.38	166.25		16.38	131.25		16.38	115
16.4	142.5		16.4	142.5		16.4	198.75		16.4	156.25		16.4	168.75		16.4	150		16.4	171.25		16.4	156.25		16.4	107.5		16.4	136.25		16.4	147.5		16.4	127.5		16.4	148.75		16.4	121.25		16.4	160		16.4	125		16.4	122.5
16.42	182.5		16.42	163.75		16.42	180		16.42	173.75		16.42	145		16.42	161.25		16.42	146.25		16.42	142.5		16.42	125		16.42	123.75		16.42	147.5		16.42	122.5		16.42	130		16.42	110		16.42	141.25		16.42	121.25		16.42	138.75
16.44	151.25		16.44	170		16.44	176.25		16.44	150		16.44	152.5		16.44	163.75		16.44	148.75		16.44	148.75		16.44	133.75		16.44	112.5		16.44	168.75		16.44	113.75		16.44	117.5		16.44	112.5		16.44	170		16.44	137.5		16.44	142.5
16.46	153.75		16.46	162.5		16.46	187.5		16.46	168.75		16.46	161.25		16.46	162.5		16.46	132.5		16.46	137.5		16.46	125		16.46	123.75		16.46	148.75		16.46	130		16.46	145		16.46	107.5		16.46	145		16.46	147.5		16.46	137.5
16.48	160		16.48	153.75		16.48	182.5		16.48	177.5		16.48	166.25		16.48	161.25		16.48	135		16.48	136.25		16.48	106.25		16.48	125		16.48	116.25		16.48	116.25		16.48	155		16.48	96.25		16.48	208.75		16.48	118.75		16.48	131.25
16.5	182.5		16.5	186.25		16.5	196.25		16.5	170		16.5	135		16.5	163.75		16.5	127.5		16.5	140		16.5	122.5		16.5	125		16.5	138.75		16.5	136.25		16.5	151.25		16.5	130		16.5	155		16.5	152.5		16.5	130
16.52	160		16.52	150		16.52	186.25		16.52	152.5		16.52	188.75		16.52	160		16.52	157.5		16.52	128.75		16.52	140		16.52	143.75		16.52	145		16.52	120		16.52	157.5		16.52	131.25		16.52	155		16.52	126.25		16.52	146.25
16.54	177.5		16.54	180		16.54	196.25		16.54	177.5		16.54	200		16.54	142.5		16.54	137.5		16.54	161.25		16.54	130		16.54	151.25		16.54	151.25		16.54	120		16.54	152.5		16.54	136.25		16.54	163.75		16.54	125		16.54	142.5
16.56	186.25		16.56	175		16.56	182.5		16.56	162.5		16.56	188.75		16.56	197.5		16.56	141.25		16.56	150		16.56	127.5		16.56	153.75		16.56	150		16.56	140		16.56	176.25		16.56	123.75		16.56	155		16.56	118.75		16.56	161.25
16.58	195		16.58	172.5		16.58	208.75		16.58	167.5		16.58	193.75		16.58	150		16.58	135		16.58	146.25		16.58	147.5		16.58	138.75		16.58	162.5		16.58	111.25		16.58	152.5		16.58	131.25		16.58	161.25		16.58	117.5		16.58	148.75
16.6	181.25		16.6	190		16.6	221.25		16.6	185		16.6	191.25		16.6	180		16.6	135		16.6	153.75		16.6	116.25		16.6	145		16.6	183.75		16.6	115		16.6	175		16.6	112.5		16.6	167.5		16.6	128.75		16.6	166.25
16.62	216.25		16.62	206.25		16.62	191.25		16.62	147.5		16.62	190		16.62	195		16.62	151.25		16.62	147.5		16.62	151.25		16.62	135		16.62	146.25		16.62	121.25		16.62	168.75		16.62	121.25		16.62	170		16.62	131.25		16.62	146.25
16.64	173.75		16.64	172.5		16.64	213.75		16.64	187.5		16.64	170		16.64	176.25		16.64	155		16.64	136.25		16.64	135		16.64	153.75		16.64	150		16.64	107.5		16.64	165		16.64	122.5		16.64	183.75		16.64	140		16.64	151.25
16.66	201.25		16.66	172.5		16.66	208.75		16.66	190		16.66	185		16.66	198.75		16.66	156.25		16.66	135		16.66	126.25		16.66	137.5		16.66	166.25		16.66	128.75		16.66	170		16.66	152.5		16.66	143.75		16.66	145		16.66	160
16.68	173.75		16.68	225		16.68	206.25		16.68	182.5		16.68	197.5		16.68	183.75		16.68	156.25		16.68	160		16.68	143.75		16.68	147.5		16.68	151.25		16.68	125		16.68	161.25		16.68	118.75		16.68	168.75		16.68	140		16.68	148.75
16.7	211.25		16.7	220		16.7	235		16.7	161.25		16.7	207.5		16.7	183.75		16.7	177.5		16.7	151.25		16.7	133.75		16.7	148.75		16.7	151.25		16.7	115		16.7	171.25		16.7	140		16.7	170		16.7	145		16.7	152.5
16.72	176.25		16.72	215		16.72	236.25		16.72	188.75		16.72	196.25		16.72	177.5		16.72	168.75		16.72	176.25		16.72	157.5		16.72	136.25		16.72	145		16.72	138.75		16.72	177.5		16.72	150		16.72	177.5		16.72	162.5		16.72	147.5
16.74	187.5		16.74	221.25		16.74	270		16.74	186.25		16.74	201.25		16.74	170		16.74	172.5		16.74	147.5		16.74	148.75		16.74	155		16.74	148.75		16.74	128.75		16.74	168.75		16.74	103.75		16.74	171.25		16.74	175		16.74	150
16.76	207.5		16.76	227.5		16.76	237.5		16.76	182.5		16.76	196.25		16.76	185		16.76	167.5		16.76	153.75		16.76	146.25		16.76	151.25		16.76	177.5		16.76	127.5		16.76	171.25		16.76	138.75		16.76	180		16.76	140		16.76	133.75
16.78	191.25		16.78	240		16.78	228.75		16.78	193.75		16.78	238.75		16.78	160		16.78	177.5		16.78	173.75		16.78	160		16.78	158.75		16.78	180		16.78	173.75		16.78	180		16.78	162.5		16.78	152.5		16.78	152.5		16.78	147.5
16.8	196.25		16.8	248.75		16.8	211.25		16.8	192.5		16.8	163.75		16.8	178.75		16.8	171.25		16.8	172.5		16.8	153.75		16.8	145		16.8	155		16.8	122.5		16.8	156.25		16.8	157.5		16.8	196.25		16.8	156.25		16.8	156.25
16.82	226.25		16.82	232.5		16.82	225		16.82	191.25		16.82	210		16.82	207.5		16.82	183.75		16.82	153.75		16.82	152.5		16.82	150		16.82	168.75		16.82	110		16.82	172.5		16.82	187.5		16.82	198.75		16.82	118.75		16.82	172.5
16.84	207.5		16.84	265		16.84	277.5		16.84	177.5		16.84	217.5		16.84	207.5		16.84	190		16.84	165		16.84	140		16.84	165		16.84	161.25		16.84	147.5		16.84	187.5		16.84	126.25		16.84	198.75		16.84	143.75		16.84	163.75
16.86	202.5		16.86	253.75		16.86	275		16.86	160		16.86	252.5		16.86	187.5		16.86	201.25		16.86	156.25		16.86	165		16.86	165		16.86	170		16.86	153.75		16.86	186.25		16.86	152.5		16.86	211.25		16.86	147.5		16.86	187.5
16.88	216.25		16.88	261.25		16.88	255		16.88	207.5		16.88	200		16.88	182.5		16.88	205		16.88	148.75		16.88	158.75		16.88	148.75		16.88	187.5		16.88	117.5		16.88	181.25		16.88	165		16.88	182.5		16.88	137.5		16.88	162.5
16.9	238.75		16.9	256.25		16.9	283.75		16.9	206.25		16.9	217.5		16.9	195		16.9	205		16.9	175		16.9	158.75		16.9	188.75		16.9	153.75		16.9	145		16.9	207.5		16.9	166.25		16.9	177.5		16.9	150		16.9	175
16.92	255		16.92	290		16.92	291.25		16.92	187.5		16.92	260		16.92	221.25		16.92	203.75		16.92	172.5		16.92	183.75		16.92	165		16.92	156.25		16.92	131.25		16.92	201.25		16.92	170		16.92	191.25		16.92	163.75		16.92	165
16.94	255		16.94	312.5		16.94	291.25		16.94	191.25		16.94	272.5		16.94	203.75		16.94	185		16.94	170		16.94	177.5		16.94	173.75		16.94	178.75		16.94	145		16.94	212.5		16.94	172.5		16.94	200		16.94	145		16.94	186.25
16.96	282.5		16.96	285		16.96	283.75		16.96	217.5		16.96	282.5		16.96	216.25		16.96	205		16.96	201.25		16.96	201.25		16.96	183.75		16.96	180		16.96	145		16.96	221.25		16.96	165		16.96	228.75		16.96	146.25		16.96	193.75
16.98	287.5		16.98	301.25		16.98	317.5		16.98	211.25		16.98	230		16.98	231.25		16.98	205		16.98	172.5		16.98	150		16.98	153.75		16.98	171.25		16.98	181.25		16.98	197.5		16.98	176.25		16.98	191.25		16.98	158.75		16.98	173.75
17	283.75		17	328.75		17	307.5		17	230		17	281.25		17	182.5		17	201.25		17	201.25		17	180		17	165		17	162.5		17	166.25		17	198.75		17	163.75		17	227.5		17	141.25		17	175
17.02	262.5		17.02	335		17.02	331.25		17.02	217.5		17.02	238.75		17.02	221.25		17.02	206.25		17.02	191.25		17.02	177.5		17.02	177.5		17.02	205		17.02	151.25		17.02	197.5		17.02	187.5		17.02	195		17.02	150		17.02	200
17.04	272.5		17.04	387.5		17.04	368.75		17.04	248.75		17.04	260		17.04	235		17.04	201.25		17.04	192.5		17.04	175		17.04	158.75		17.04	181.25		17.04	153.75		17.04	222.5		17.04	161.25		17.04	177.5		17.04	162.5		17.04	222.5
17.06	272.5		17.06	342.5		17.06	351.25		17.06	213.75		17.06	246.25		17.06	220		17.06	207.5		17.06	176.25		17.06	183.75		17.06	168.75		17.06	210		17.06	142.5		17.06	202.5		17.06	166.25		17.06	211.25		17.06	153.75		17.06	218.75
17.08	271.25		17.08	403.75		17.08	398.75		17.08	248.75		17.08	285		17.08	230		17.08	217.5		17.08	167.5		17.08	171.25		17.08	203.75		17.08	195		17.08	152.5		17.08	202.5		17.08	167.5		17.08	233.75		17.08	153.75		17.08	192.5
17.1	266.25		17.1	336.25		17.1	356.25		17.1	265		17.1	278.75		17.1	252.5		17.1	160		17.1	197.5		17.1	200		17.1	188.75		17.1	212.5		17.1	168.75		17.1	186.25		17.1	191.25		17.1	231.25		17.1	137.5		17.1	187.5
17.12	326.25		17.12	392.5		17.12	336.25		17.12	248.75		17.12	280		17.12	265		17.12	226.25		17.12	190		17.12	197.5		17.12	218.75		17.12	185		17.12	162.5		17.12	207.5		17.12	163.75		17.12	231.25		17.12	161.25		17.12	197.5
17.14	300		17.14	377.5		17.14	415		17.14	220		17.14	255		17.14	275		17.14	222.5		17.14	198.75		17.14	191.25		17.14	198.75		17.14	218.75		17.14	178.75		17.14	243.75		17.14	205		17.14	247.5		17.14	155		17.14	201.25
17.16	321.25		17.16	378.75		17.16	437.5		17.16	267.5		17.16	290		17.16	251.25		17.16	242.5		17.16	187.5		17.16	225		17.16	212.5		17.16	193.75		17.16	190		17.16	216.25		17.16	151.25		17.16	227.5		17.16	190		17.16	187.5
17.18	337.5		17.18	470		17.18	393.75		17.18	271.25		17.18	312.5		17.18	233.75		17.18	236.25		17.18	238.75		17.18	227.5		17.18	220		17.18	205		17.18	180		17.18	202.5		17.18	172.5		17.18	247.5		17.18	170		17.18	211.25
17.2	342.5		17.2	436.25		17.2	431.25		17.2	255		17.2	340		17.2	251.25		17.2	197.5		17.2	215		17.2	221.25		17.2	196.25		17.2	207.5		17.2	186.25		17.2	197.5		17.2	178.75		17.2	270		17.2	165		17.2	220
17.22	380		17.22	486.25		17.22	436.25		17.22	250		17.22	336.25		17.22	256.25		17.22	252.5		17.22	222.5		17.22	206.25		17.22	221.25		17.22	233.75		17.22	180		17.22	231.25		17.22	183.75		17.22	230		17.22	162.5		17.22	248.75
17.24	415		17.24	467.5		17.24	460		17.24	277.5		17.24	317.5		17.24	270		17.24	217.5		17.24	252.5		17.24	217.5		17.24	176.25		17.24	217.5		17.24	162.5		17.24	245		17.24	160		17.24	276.25		17.24	172.5		17.24	223.75
17.26	392.5		17.26	512.5		17.26	486.25		17.26	290		17.26	378.75		17.26	265		17.26	250		17.26	233.75		17.26	217.5		17.26	200		17.26	225		17.26	202.5		17.26	266.25		17.26	190		17.26	245		17.26	191.25		17.26	251.25
17.28	385		17.28	486.25		17.28	507.5		17.28	302.5		17.28	328.75		17.28	291.25		17.28	257.5		17.28	237.5		17.28	241.25		17.28	240		17.28	240		17.28	185		17.28	241.25		17.28	236.25		17.28	270		17.28	186.25		17.28	220
17.3	407.5		17.3	513.75		17.3	557.5		17.3	311.25		17.3	320		17.3	303.75		17.3	272.5		17.3	250		17.3	231.25		17.3	223.75		17.3	225		17.3	231.25		17.3	253.75		17.3	216.25		17.3	290		17.3	218.75		17.3	256.25
17.32	403.75		17.32	520		17.32	518.75		17.32	343.75		17.32	386.25		17.32	281.25		17.32	245		17.32	248.75		17.32	255		17.32	206.25		17.32	225		17.32	206.25		17.32	247.5		17.32	233.75		17.32	267.5		17.32	213.75		17.32	262.5
17.34	428.75		17.34	557.5		17.34	537.5		17.34	332.5		17.34	368.75		17.34	301.25		17.34	271.25		17.34	260		17.34	253.75		17.34	233.75		17.34	233.75		17.34	228.75		17.34	251.25		17.34	220		17.34	298.75		17.34	223.75		17.34	246.25
17.36	421.25		17.36	576.25		17.36	615		17.36	296.25		17.36	401.25		17.36	291.25		17.36	260		17.36	252.5		17.36	267.5		17.36	267.5		17.36	287.5		17.36	185		17.36	267.5		17.36	236.25		17.36	295		17.36	220		17.36	282.5
17.38	485		17.38	685		17.38	557.5		17.38	338.75		17.38	401.25		17.38	313.75		17.38	255		17.38	271.25		17.38	256.25		17.38	233.75		17.38	276.25		17.38	212.5		17.38	287.5		17.38	236.25		17.38	320		17.38	200		17.38	315
17.4	551.25		17.4	665		17.4	577.5		17.4	335		17.4	436.25		17.4	327.5		17.4	252.5		17.4	278.75		17.4	257.5		17.4	255		17.4	306.25		17.4	215		17.4	332.5		17.4	233.75		17.4	342.5		17.4	200		17.4	268.75
17.42	513.75		17.42	671.25		17.42	630		17.42	313.75		17.42	382.5		17.42	347.5		17.42	288.75		17.42	271.25		17.42	305		17.42	271.25		17.42	307.5		17.42	215		17.42	298.75		17.42	267.5		17.42	315		17.42	236.25		17.42	313.75
17.44	542.5		17.44	715		17.44	628.75		17.44	356.25		17.44	396.25		17.44	312.5		17.44	272.5		17.44	298.75		17.44	281.25		17.44	257.5		17.44	301.25		17.44	215		17.44	298.75		17.44	240		17.44	367.5		17.44	236.25		17.44	320
17.46	530		17.46	688.75		17.46	626.25		17.46	347.5		17.46	485		17.46	330		17.46	320		17.46	286.25		17.46	352.5		17.46	258.75		17.46	293.75		17.46	233.75		17.46	340		17.46	271.25		17.46	356.25		17.46	260		17.46	348.75
17.48	595		17.48	738.75		17.48	677.5		17.48	378.75		17.48	470		17.48	347.5		17.48	296.25		17.48	257.5		17.48	346.25		17.48	258.75		17.48	293.75		17.48	240		17.48	321.25		17.48	312.5		17.48	363.75		17.48	263.75		17.48	325
17.5	588.75		17.5	793.75		17.5	668.75		17.5	410		17.5	466.25		17.5	383.75		17.5	302.5		17.5	322.5		17.5	316.25		17.5	268.75		17.5	327.5		17.5	230		17.5	331.25		17.5	251.25		17.5	378.75		17.5	276.25		17.5	376.25
17.52	612.5		17.52	835		17.52	820		17.52	395		17.52	506.25		17.52	381.25		17.52	322.5		17.52	303.75		17.52	322.5		17.52	327.5		17.52	305		17.52	277.5		17.52	368.75		17.52	287.5		17.52	367.5		17.52	283.75		17.52	380
17.54	651.25		17.54	870		17.54	797.5		17.54	432.5		17.54	523.75		17.54	375		17.54	320		17.54	288.75		17.54	336.25		17.54	338.75		17.54	363.75		17.54	271.25		17.54	395		17.54	306.25		17.54	365		17.54	263.75		17.54	418.75
17.56	718.75		17.56	866.25		17.56	832.5		17.56	391.25		17.56	536.25		17.56	418.75		17.56	327.5		17.56	335		17.56	342.5		17.56	305		17.56	335		17.56	256.25		17.56	406.25		17.56	376.25		17.56	406.25		17.56	293.75		17.56	415
17.58	765		17.58	957.5		17.58	825		17.58	457.5		17.58	583.75		17.58	436.25		17.58	336.25		17.58	331.25		17.58	371.25		17.58	370		17.58	385		17.58	288.75		17.58	352.5		17.58	316.25		17.58	453.75		17.58	327.5		17.58	456.25
17.6	760		17.6	950		17.6	928.75		17.6	478.75		17.6	572.5		17.6	490		17.6	377.5		17.6	402.5		17.6	381.25		17.6	313.75		17.6	392.5		17.6	311.25		17.6	410		17.6	348.75		17.6	470		17.6	277.5		17.6	465
17.62	757.5		17.62	1067.5		17.62	920		17.62	463.75		17.62	593.75		17.62	483.75		17.62	412.5		17.62	377.5		17.62	387.5		17.62	326.25		17.62	380		17.62	315		17.62	413.75		17.62	353.75		17.62	505		17.62	332.5		17.62	515
17.64	748.75		17.64	1063.75		17.64	1012.5		17.64	491.25		17.64	637.5		17.64	485		17.64	411.25		17.64	396.25		17.64	371.25		17.64	371.25		17.64	403.75		17.64	316.25		17.64	468.75		17.64	393.75		17.64	492.5		17.64	366.25		17.64	523.75
17.66	783.75		17.66	1107.5		17.66	988.75		17.66	518.75		17.66	657.5		17.66	438.75		17.66	412.5		17.66	368.75		17.66	391.25		17.66	415		17.66	400		17.66	346.25		17.66	508.75		17.66	417.5		17.66	545		17.66	356.25		17.66	527.5
17.68	793.75		17.68	1060		17.68	1018.75		17.68	475		17.68	692.5		17.68	495		17.68	407.5		17.68	430		17.68	427.5		17.68	408.75		17.68	431.25		17.68	352.5		17.68	502.5		17.68	382.5		17.68	577.5		17.68	428.75		17.68	525
17.7	788.75		17.7	1112.5		17.7	1015		17.7	520		17.7	760		17.7	471.25		17.7	406.25		17.7	443.75		17.7	440		17.7	387.5		17.7	453.75		17.7	377.5		17.7	577.5		17.7	407.5		17.7	560		17.7	400		17.7	518.75
17.72	748.75		17.72	1070		17.72	1007.5		17.72	542.5		17.72	680		17.72	558.75		17.72	452.5		17.72	395		17.72	403.75		17.72	390		17.72	443.75		17.72	367.5		17.72	501.25		17.72	433.75		17.72	571.25		17.72	391.25		17.72	547.5
17.74	768.75		17.74	1190		17.74	1045		17.74	541.25		17.74	721.25		17.74	525		17.74	466.25		17.74	485		17.74	433.75		17.74	395		17.74	417.5		17.74	355		17.74	530		17.74	416.25		17.74	662.5		17.74	435		17.74	485
17.76	832.5		17.76	1101.25		17.76	953.75		17.76	540		17.76	692.5		17.76	551.25		17.76	440		17.76	461.25		17.76	430		17.76	436.25		17.76	445		17.76	335		17.76	495		17.76	472.5		17.76	582.5		17.76	472.5		17.76	438.75
17.78	771.25		17.78	1065		17.78	965		17.78	481.25		17.78	716.25		17.78	482.5		17.78	417.5		17.78	412.5		17.78	447.5		17.78	390		17.78	401.25		17.78	337.5		17.78	510		17.78	441.25		17.78	565		17.78	467.5		17.78	391.25
17.8	726.25		17.8	1001.25		17.8	912.5		17.8	445		17.8	668.75		17.8	477.5		17.8	428.75		17.8	431.25		17.8	438.75		17.8	351.25		17.8	403.75		17.8	305		17.8	501.25		17.8	438.75		17.8	535		17.8	420		17.8	371.25
17.82	721.25		17.82	936.25		17.82	921.25		17.82	465		17.82	603.75		17.82	488.75		17.82	403.75		17.82	432.5		17.82	421.25		17.82	337.5		17.82	375		17.82	298.75		17.82	487.5		17.82	392.5		17.82	512.5		17.82	396.25		17.82	335
17.84	643.75		17.84	917.5		17.84	827.5		17.84	482.5		17.84	583.75		17.84	432.5		17.84	408.75		17.84	377.5		17.84	361.25		17.84	381.25		17.84	386.25		17.84	296.25		17.84	428.75		17.84	360		17.84	536.25		17.84	391.25		17.84	331.25
17.86	658.75		17.86	875		17.86	825		17.86	435		17.86	565		17.86	441.25		17.86	390		17.86	355		17.86	367.5		17.86	343.75		17.86	320		17.86	281.25		17.86	418.75		17.86	361.25		17.86	438.75		17.86	413.75		17.86	376.25
17.88	652.5		17.88	835		17.88	728.75		17.88	427.5		17.88	550		17.88	467.5		17.88	376.25		17.88	360		17.88	367.5		17.88	321.25		17.88	335		17.88	276.25		17.88	448.75		17.88	331.25		17.88	420		17.88	378.75		17.88	290
17.9	605		17.9	808.75		17.9	651.25		17.9	413.75		17.9	501.25		17.9	410		17.9	382.5		17.9	330		17.9	367.5		17.9	320		17.9	346.25		17.9	281.25		17.9	317.5		17.9	303.75		17.9	398.75		17.9	338.75		17.9	315
17.92	595		17.92	720		17.92	677.5		17.92	373.75		17.92	470		17.92	387.5		17.92	320		17.92	322.5		17.92	326.25		17.92	316.25		17.92	307.5		17.92	265		17.92	378.75		17.92	303.75		17.92	406.25		17.92	321.25		17.92	306.25
17.94	563.75		17.94	677.5		17.94	656.25		17.94	355		17.94	483.75		17.94	385		17.94	342.5		17.94	327.5		17.94	332.5		17.94	313.75		17.94	320		17.94	276.25		17.94	353.75		17.94	307.5		17.94	412.5		17.94	347.5		17.94	280
17.96	540		17.96	692.5		17.96	602.5		17.96	356.25		17.96	475		17.96	335		17.96	317.5		17.96	341.25		17.96	315		17.96	290		17.96	292.5		17.96	222.5		17.96	313.75		17.96	306.25		17.96	348.75		17.96	302.5		17.96	275
17.98	473.75		17.98	652.5		17.98	600		17.98	340		17.98	433.75		17.98	333.75		17.98	336.25		17.98	326.25		17.98	278.75		17.98	268.75		17.98	341.25		17.98	218.75		17.98	322.5		17.98	291.25		17.98	401.25		17.98	263.75		17.98	285
18	457.5		18	605		18	582.5		18	362.5		18	402.5		18	350		18	345		18	323.75		18	277.5		18	278.75		18	265		18	246.25		18	315		18	288.75		18	306.25		18	281.25		18	291.25
18.02	423.75		18.02	602.5		18.02	490		18.02	370		18.02	410		18.02	333.75		18.02	322.5		18.02	255		18.02	252.5		18.02	272.5		18.02	303.75		18.02	203.75		18.02	346.25		18.02	288.75		18.02	340		18.02	262.5		18.02	248.75
18.04	406.25		18.04	571.25		18.04	568.75		18.04	313.75		18.04	408.75		18.04	313.75		18.04	312.5		18.04	278.75		18.04	267.5		18.04	263.75		18.04	322.5		18.04	220		18.04	286.25		18.04	282.5		18.04	312.5		18.04	277.5		18.04	240
18.06	425		18.06	518.75		18.06	507.5		18.06	345		18.06	413.75		18.06	328.75		18.06	293.75		18.06	268.75		18.06	306.25		18.06	267.5		18.06	261.25		18.06	232.5		18.06	306.25		18.06	256.25		18.06	335		18.06	231.25		18.06	223.75
18.08	438.75		18.08	507.5		18.08	520		18.08	290		18.08	407.5		18.08	321.25		18.08	272.5		18.08	256.25		18.08	290		18.08	270		18.08	288.75		18.08	232.5		18.08	282.5		18.08	208.75		18.08	317.5		18.08	242.5		18.08	240
18.1	358.75		18.1	487.5		18.1	478.75		18.1	316.25		18.1	413.75		18.1	302.5		18.1	288.75		18.1	296.25		18.1	271.25		18.1	272.5		18.1	301.25		18.1	213.75		18.1	293.75		18.1	227.5		18.1	320		18.1	252.5		18.1	235
18.12	383.75		18.12	460		18.12	460		18.12	292.5		18.12	411.25		18.12	330		18.12	282.5		18.12	277.5		18.12	276.25		18.12	262.5		18.12	256.25		18.12	241.25		18.12	256.25		18.12	252.5		18.12	325		18.12	253.75		18.12	251.25
18.14	371.25		18.14	433.75		18.14	435		18.14	315		18.14	393.75		18.14	290		18.14	271.25		18.14	277.5		18.14	252.5		18.14	240		18.14	235		18.14	205		18.14	300		18.14	232.5		18.14	266.25		18.14	233.75		18.14	260
18.16	390		18.16	440		18.16	470		18.16	323.75		18.16	325		18.16	305		18.16	277.5		18.16	295		18.16	271.25		18.16	253.75		18.16	255		18.16	186.25		18.16	291.25		18.16	242.5		18.16	325		18.16	241.25		18.16	245
18.18	358.75		18.18	398.75		18.18	421.25		18.18	303.75		18.18	428.75		18.18	318.75		18.18	265		18.18	275		18.18	286.25		18.18	245		18.18	232.5		18.18	193.75		18.18	308.75		18.18	242.5		18.18	312.5		18.18	223.75		18.18	196.25
18.2	345		18.2	410		18.2	397.5		18.2	281.25		18.2	355		18.2	301.25		18.2	253.75		18.2	233.75		18.2	261.25		18.2	237.5		18.2	227.5		18.2	198.75		18.2	327.5		18.2	226.25		18.2	271.25		18.2	216.25		18.2	228.75
18.22	326.25		18.22	382.5		18.22	411.25		18.22	305		18.22	350		18.22	298.75		18.22	276.25		18.22	267.5		18.22	250		18.22	263.75		18.22	276.25		18.22	223.75		18.22	267.5		18.22	203.75		18.22	258.75		18.22	231.25		18.22	247.5
18.24	327.5		18.24	391.25		18.24	398.75		18.24	285		18.24	341.25		18.24	285		18.24	265		18.24	253.75		18.24	260		18.24	235		18.24	250		18.24	211.25		18.24	330		18.24	237.5		18.24	285		18.24	220		18.24	255
18.26	331.25		18.26	332.5		18.26	418.75		18.26	298.75		18.26	403.75		18.26	315		18.26	250		18.26	286.25		18.26	208.75		18.26	215		18.26	278.75		18.26	195		18.26	297.5		18.26	223.75		18.26	312.5		18.26	215		18.26	226.25
18.28	321.25		18.28	316.25		18.28	371.25		18.28	307.5		18.28	391.25		18.28	323.75		18.28	272.5		18.28	276.25		18.28	250		18.28	237.5		18.28	260		18.28	208.75		18.28	283.75		18.28	207.5		18.28	250		18.28	218.75		18.28	227.5
18.3	286.25		18.3	312.5		18.3	375		18.3	273.75		18.3	403.75		18.3	306.25		18.3	277.5		18.3	273.75		18.3	273.75		18.3	282.5		18.3	285		18.3	200		18.3	313.75		18.3	241.25		18.3	275		18.3	183.75		18.3	206.25
18.32	333.75		18.32	333.75		18.32	335		18.32	300		18.32	340		18.32	327.5		18.32	282.5		18.32	256.25		18.32	246.25		18.32	275		18.32	243.75		18.32	197.5		18.32	282.5		18.32	225		18.32	280		18.32	218.75		18.32	263.75
18.34	312.5		18.34	335		18.34	367.5		18.34	282.5		18.34	388.75		18.34	348.75		18.34	247.5		18.34	242.5		18.34	248.75		18.34	262.5		18.34	271.25		18.34	220		18.34	283.75		18.34	223.75		18.34	292.5		18.34	216.25		18.34	245
18.36	302.5		18.36	336.25		18.36	326.25		18.36	315		18.36	341.25		18.36	315		18.36	312.5		18.36	268.75		18.36	260		18.36	246.25		18.36	256.25		18.36	221.25		18.36	316.25		18.36	250		18.36	327.5		18.36	222.5		18.36	235
18.38	286.25		18.38	327.5		18.38	358.75		18.38	313.75		18.38	398.75		18.38	306.25		18.38	298.75		18.38	250		18.38	252.5		18.38	262.5		18.38	231.25		18.38	205		18.38	285		18.38	245		18.38	285		18.38	183.75		18.38	278.75
18.4	306.25		18.4	310		18.4	378.75		18.4	328.75		18.4	376.25		18.4	352.5		18.4	308.75		18.4	256.25		18.4	251.25		18.4	240		18.4	260		18.4	208.75		18.4	290		18.4	222.5		18.4	276.25		18.4	215		18.4	238.75
18.42	271.25		18.42	331.25		18.42	346.25		18.42	351.25		18.42	390		18.42	322.5		18.42	305		18.42	256.25		18.42	295		18.42	242.5		18.42	312.5		18.42	187.5		18.42	316.25		18.42	252.5		18.42	316.25		18.42	202.5		18.42	267.5
18.44	290		18.44	332.5		18.44	301.25		18.44	325		18.44	397.5		18.44	337.5		18.44	303.75		18.44	270		18.44	297.5		18.44	265		18.44	246.25		18.44	205		18.44	292.5		18.44	213.75		18.44	305		18.44	216.25		18.44	288.75
18.46	321.25		18.46	341.25		18.46	336.25		18.46	337.5		18.46	441.25		18.46	327.5		18.46	358.75		18.46	303.75		18.46	273.75		18.46	248.75		18.46	258.75		18.46	228.75		18.46	300		18.46	228.75		18.46	316.25		18.46	230		18.46	283.75
18.48	288.75		18.48	325		18.48	366.25		18.48	358.75		18.48	422.5		18.48	330		18.48	315		18.48	301.25		18.48	290		18.48	252.5		18.48	271.25		18.48	237.5		18.48	311.25		18.48	247.5		18.48	318.75		18.48	223.75		18.48	302.5
18.5	281.25		18.5	335		18.5	291.25		18.5	366.25		18.5	433.75		18.5	382.5		18.5	298.75		18.5	276.25		18.5	275		18.5	267.5		18.5	295		18.5	215		18.5	327.5		18.5	252.5		18.5	298.75		18.5	208.75		18.5	258.75
18.52	278.75		18.52	292.5		18.52	371.25		18.52	356.25		18.52	445		18.52	411.25		18.52	310		18.52	291.25		18.52	286.25		18.52	281.25		18.52	313.75		18.52	233.75		18.52	302.5		18.52	253.75		18.52	318.75		18.52	247.5		18.52	296.25
18.54	258.75		18.54	343.75		18.54	378.75		18.54	352.5		18.54	417.5		18.54	351.25		18.54	311.25		18.54	296.25		18.54	316.25		18.54	295		18.54	267.5		18.54	240		18.54	311.25		18.54	253.75		18.54	308.75		18.54	223.75		18.54	322.5
18.56	295		18.56	348.75		18.56	358.75		18.56	397.5		18.56	510		18.56	377.5		18.56	308.75		18.56	322.5		18.56	291.25		18.56	302.5		18.56	308.75		18.56	206.25		18.56	288.75		18.56	270		18.56	287.5		18.56	253.75		18.56	305
18.58	278.75		18.58	372.5		18.58	342.5		18.58	393.75		18.58	477.5		18.58	415		18.58	318.75		18.58	315		18.58	350		18.58	307.5		18.58	307.5		18.58	246.25		18.58	332.5		18.58	275		18.58	366.25		18.58	235		18.58	363.75
18.6	281.25		18.6	328.75		18.6	363.75		18.6	442.5		18.6	533.75		18.6	393.75		18.6	346.25		18.6	367.5		18.6	328.75		18.6	303.75		18.6	331.25		18.6	267.5		18.6	350		18.6	273.75		18.6	371.25		18.6	251.25		18.6	367.5
18.62	331.25		18.62	376.25		18.62	373.75		18.62	425		18.62	571.25		18.62	425		18.62	388.75		18.62	330		18.62	365		18.62	311.25		18.62	326.25		18.62	268.75		18.62	371.25		18.62	262.5		18.62	360		18.62	268.75		18.62	400
18.64	321.25		18.64	353.75		18.64	403.75		18.64	450		18.64	583.75		18.64	381.25		18.64	382.5		18.64	361.25		18.64	368.75		18.64	322.5		18.64	348.75		18.64	273.75		18.64	386.25		18.64	326.25		18.64	332.5		18.64	238.75		18.64	371.25
18.66	283.75		18.66	372.5		18.66	432.5		18.66	480		18.66	612.5		18.66	471.25		18.66	407.5		18.66	376.25		18.66	372.5		18.66	368.75		18.66	337.5		18.66	243.75		18.66	390		18.66	326.25		18.66	391.25		18.66	267.5		18.66	370
18.68	297.5		18.68	378.75		18.68	357.5		18.68	456.25		18.68	606.25		18.68	480		18.68	370		18.68	383.75		18.68	368.75		18.68	385		18.68	375		18.68	281.25		18.68	446.25		18.68	301.25		18.68	422.5		18.68	277.5		18.68	362.5
18.7	317.5		18.7	371.25		18.7	460		18.7	506.25		18.7	621.25		18.7	473.75		18.7	363.75		18.7	377.5		18.7	368.75		18.7	400		18.7	373.75		18.7	313.75		18.7	430		18.7	313.75		18.7	403.75		18.7	285		18.7	370
18.72	298.75		18.72	427.5		18.72	418.75		18.72	506.25		18.72	605		18.72	471.25		18.72	363.75		18.72	435		18.72	392.5		18.72	363.75		18.72	376.25		18.72	317.5		18.72	393.75		18.72	341.25		18.72	401.25		18.72	295		18.72	362.5
18.74	338.75		18.74	423.75		18.74	401.25		18.74	527.5		18.74	602.5		18.74	436.25		18.74	386.25		18.74	380		18.74	413.75		18.74	336.25		18.74	362.5		18.74	251.25		18.74	401.25		18.74	300		18.74	411.25		18.74	303.75		18.74	347.5
18.76	337.5		18.76	436.25		18.76	425		18.76	553.75		18.76	622.5		18.76	435		18.76	386.25		18.76	411.25		18.76	401.25		18.76	356.25		18.76	340		18.76	268.75		18.76	410		18.76	318.75		18.76	465		18.76	283.75		18.76	343.75
18.78	326.25		18.78	412.5		18.78	377.5		18.78	506.25		18.78	647.5		18.78	462.5		18.78	410		18.78	413.75		18.78	430		18.78	381.25		18.78	378.75		18.78	291.25		18.78	456.25		18.78	327.5		18.78	453.75		18.78	312.5		18.78	307.5
18.8	310		18.8	346.25		18.8	370		18.8	477.5		18.8	631.25		18.8	411.25		18.8	391.25		18.8	361.25		18.8	378.75		18.8	301.25		18.8	363.75		18.8	263.75		18.8	378.75		18.8	318.75		18.8	398.75		18.8	312.5		18.8	281.25
18.82	280		18.82	377.5		18.82	390		18.82	451.25		18.82	563.75		18.82	441.25		18.82	405		18.82	371.25		18.82	367.5		18.82	316.25		18.82	325		18.82	252.5		18.82	396.25		18.82	342.5		18.82	375		18.82	300		18.82	252.5
18.84	296.25		18.84	316.25		18.84	355		18.84	420		18.84	523.75		18.84	388.75		18.84	362.5		18.84	391.25		18.84	342.5		18.84	310		18.84	293.75		18.84	267.5		18.84	370		18.84	295		18.84	366.25		18.84	296.25		18.84	257.5
18.86	272.5		18.86	361.25		18.86	382.5		18.86	353.75		18.86	493.75		18.86	362.5		18.86	358.75		18.86	330		18.86	336.25		18.86	263.75		18.86	300		18.86	258.75		18.86	347.5		18.86	317.5		18.86	372.5		18.86	295		18.86	251.25
18.88	280		18.88	272.5		18.88	340		18.88	365		18.88	397.5		18.88	363.75		18.88	332.5		18.88	340		18.88	281.25		18.88	241.25		18.88	291.25		18.88	202.5		18.88	317.5		18.88	255		18.88	283.75		18.88	280		18.88	220
18.9	280		18.9	273.75		18.9	296.25		18.9	311.25		18.9	410		18.9	300		18.9	288.75		18.9	292.5		18.9	285		18.9	283.75		18.9	247.5		18.9	235		18.9	315		18.9	253.75		18.9	328.75		18.9	237.5		18.9	228.75
18.92	245		18.92	266.25		18.92	268.75		18.92	273.75		18.92	386.25		18.92	298.75		18.92	275		18.92	312.5		18.92	272.5		18.92	248.75		18.92	276.25		18.92	213.75		18.92	282.5		18.92	233.75		18.92	270		18.92	237.5		18.92	198.75
18.94	246.25		18.94	220		18.94	288.75		18.94	287.5		18.94	350		18.94	265		18.94	267.5		18.94	271.25		18.94	263.75		18.94	275		18.94	217.5		18.94	195		18.94	278.75		18.94	217.5		18.94	266.25		18.94	233.75		18.94	220
18.96	227.5		18.96	221.25		18.96	258.75		18.96	280		18.96	288.75		18.96	300		18.96	276.25		18.96	238.75		18.96	200		18.96	211.25		18.96	222.5		18.96	195		18.96	278.75		18.96	221.25		18.96	241.25		18.96	222.5		18.96	183.75
18.98	208.75		18.98	205		18.98	237.5		18.98	236.25		18.98	287.5		18.98	275		18.98	245		18.98	227.5		18.98	223.75		18.98	215		18.98	203.75		18.98	198.75		18.98	258.75		18.98	200		18.98	261.25		18.98	196.25		18.98	172.5
19	200		19	205		19	242.5		19	243.75		19	311.25		19	233.75		19	233.75		19	212.5		19	195		19	188.75		19	207.5		19	173.75		19	237.5		19	192.5		19	217.5		19	203.75		19	175
19.02	220		19.02	195		19.02	248.75		19.02	281.25		19.02	253.75		19.02	233.75		19.02	237.5		19.02	210		19.02	190		19.02	203.75		19.02	218.75		19.02	215		19.02	238.75		19.02	193.75		19.02	228.75		19.02	187.5		19.02	162.5
19.04	221.25		19.04	185		19.04	220		19.04	265		19.04	267.5		19.04	250		19.04	241.25		19.04	205		19.04	175		19.04	227.5		19.04	200		19.04	177.5		19.04	212.5		19.04	150		19.04	225		19.04	173.75		19.04	176.25
19.06	208.75		19.06	193.75		19.06	250		19.06	232.5		19.06	263.75		19.06	216.25		19.06	226.25		19.06	231.25		19.06	178.75		19.06	213.75		19.06	215		19.06	163.75		19.06	236.25		19.06	172.5		19.06	201.25		19.06	157.5		19.06	157.5
19.08	195		19.08	183.75		19.08	230		19.08	230		19.08	211.25		19.08	222.5		19.08	211.25		19.08	227.5		19.08	177.5		19.08	177.5		19.08	193.75		19.08	162.5		19.08	207.5		19.08	160		19.08	223.75		19.08	176.25		19.08	165
19.1	210		19.1	160		19.1	238.75		19.1	238.75		19.1	222.5		19.1	257.5		19.1	226.25		19.1	217.5		19.1	178.75		19.1	196.25		19.1	187.5		19.1	180		19.1	218.75		19.1	176.25		19.1	226.25		19.1	156.25		19.1	191.25
19.12	178.75		19.12	146.25		19.12	215		19.12	216.25		19.12	232.5		19.12	212.5		19.12	187.5		19.12	197.5		19.12	151.25		19.12	198.75		19.12	151.25		19.12	206.25		19.12	208.75		19.12	151.25		19.12	192.5		19.12	183.75		19.12	157.5
19.14	207.5		19.14	143.75		19.14	223.75		19.14	228.75		19.14	226.25		19.14	235		19.14	193.75		19.14	217.5		19.14	165		19.14	173.75		19.14	190		19.14	167.5		19.14	192.5		19.14	152.5		19.14	228.75		19.14	155		19.14	175
19.16	198.75		19.16	131.25		19.16	227.5		19.16	181.25		19.16	221.25		19.16	205		19.16	212.5		19.16	206.25		19.16	151.25		19.16	186.25		19.16	191.25		19.16	167.5		19.16	192.5		19.16	167.5		19.16	202.5		19.16	153.75		19.16	170
19.18	185		19.18	158.75		19.18	178.75		19.18	185		19.18	207.5		19.18	202.5		19.18	225		19.18	178.75		19.18	167.5		19.18	187.5		19.18	188.75		19.18	163.75		19.18	203.75		19.18	170		19.18	195		19.18	162.5		19.18	191.25
19.2	193.75		19.2	152.5		19.2	220		19.2	210		19.2	177.5		19.2	180		19.2	187.5		19.2	183.75		19.2	157.5		19.2	175		19.2	151.25		19.2	187.5		19.2	201.25		19.2	138.75		19.2	172.5		19.2	167.5		19.2	180
19.22	178.75		19.22	128.75		19.22	170		19.22	213.75		19.22	197.5		19.22	190		19.22	181.25		19.22	191.25		19.22	160		19.22	201.25		19.22	162.5		19.22	162.5		19.22	182.5		19.22	165		19.22	158.75		19.22	156.25		19.22	183.75
19.24	187.5		19.24	173.75		19.24	193.75		19.24	197.5		19.24	207.5		19.24	215		19.24	218.75		19.24	195		19.24	167.5		19.24	151.25		19.24	168.75		19.24	166.25		19.24	208.75		19.24	165		19.24	198.75		19.24	152.5		19.24	158.75
19.26	202.5		19.26	130		19.26	195		19.26	212.5		19.26	182.5		19.26	181.25		19.26	218.75		19.26	217.5		19.26	145		19.26	148.75		19.26	160		19.26	170		19.26	187.5		19.26	160		19.26	167.5		19.26	146.25		19.26	163.75
19.28	173.75		19.28	127.5		19.28	178.75		19.28	188.75		19.28	162.5		19.28	172.5		19.28	212.5		19.28	173.75		19.28	143.75		19.28	161.25		19.28	138.75		19.28	152.5		19.28	178.75		19.28	160		19.28	200		19.28	141.25		19.28	156.25
19.3	192.5		19.3	136.25		19.3	207.5		19.3	190		19.3	198.75		19.3	215		19.3	200		19.3	163.75		19.3	160		19.3	175		19.3	175		19.3	165		19.3	177.5		19.3	173.75		19.3	188.75		19.3	143.75		19.3	143.75
19.32	148.75		19.32	128.75		19.32	186.25		19.32	196.25		19.32	168.75		19.32	188.75		19.32	212.5		19.32	192.5		19.32	156.25		19.32	183.75		19.32	162.5		19.32	163.75		19.32	165		19.32	158.75		19.32	190		19.32	143.75		19.32	133.75
19.34	156.25		19.34	121.25		19.34	193.75		19.34	170		19.34	143.75		19.34	193.75		19.34	157.5		19.34	191.25		19.34	147.5		19.34	187.5		19.34	161.25		19.34	147.5		19.34	191.25		19.34	142.5		19.34	193.75		19.34	155		19.34	151.25
19.36	167.5		19.36	123.75		19.36	178.75		19.36	193.75		19.36	137.5		19.36	160		19.36	172.5		19.36	185		19.36	145		19.36	176.25		19.36	173.75		19.36	148.75		19.36	182.5		19.36	140		19.36	197.5		19.36	146.25		19.36	171.25
19.38	196.25		19.38	125		19.38	202.5		19.38	181.25		19.38	138.75		19.38	191.25		19.38	187.5		19.38	181.25		19.38	171.25		19.38	187.5		19.38	163.75		19.38	171.25		19.38	198.75		19.38	133.75		19.38	181.25		19.38	156.25		19.38	178.75
19.4	175		19.4	118.75		19.4	220		19.4	176.25		19.4	137.5		19.4	151.25		19.4	178.75		19.4	185		19.4	140		19.4	175		19.4	145		19.4	146.25		19.4	198.75		19.4	127.5		19.4	183.75		19.4	145		19.4	146.25
19.42	158.75		19.42	107.5		19.42	177.5		19.42	173.75		19.42	170		19.42	197.5		19.42	181.25		19.42	191.25		19.42	177.5		19.42	195		19.42	152.5		19.42	193.75		19.42	202.5		19.42	131.25		19.42	167.5		19.42	158.75		19.42	173.75
19.44	152.5		19.44	91.25		19.44	171.25		19.44	183.75		19.44	168.75		19.44	142.5		19.44	205		19.44	175		19.44	156.25		19.44	170		19.44	195		19.44	160		19.44	201.25		19.44	147.5		19.44	182.5		19.44	160		19.44	172.5
19.46	155		19.46	92.5		19.46	166.25		19.46	156.25		19.46	172.5		19.46	181.25		19.46	192.5		19.46	178.75		19.46	136.25		19.46	173.75		19.46	158.75		19.46	157.5		19.46	183.75		19.46	138.75		19.46	166.25		19.46	148.75		19.46	168.75
19.48	186.25		19.48	101.25		19.48	151.25		19.48	170		19.48	168.75		19.48	148.75		19.48	190		19.48	178.75		19.48	147.5		19.48	170		19.48	143.75		19.48	166.25		19.48	180		19.48	156.25		19.48	161.25		19.48	172.5		19.48	156.25
19.5	185		19.5	107.5		19.5	206.25		19.5	188.75		19.5	136.25		19.5	187.5		19.5	193.75		19.5	176.25		19.5	165		19.5	182.5		19.5	195		19.5	190		19.5	205		19.5	137.5		19.5	153.75		19.5	145		19.5	175
19.52	155		19.52	117.5		19.52	167.5		19.52	168.75		19.52	140		19.52	181.25		19.52	188.75		19.52	183.75		19.52	157.5		19.52	193.75		19.52	173.75		19.52	198.75		19.52	203.75		19.52	158.75		19.52	166.25		19.52	155		19.52	172.5
19.54	190		19.54	103.75		19.54	201.25		19.54	198.75		19.54	131.25		19.54	200		19.54	206.25		19.54	187.5		19.54	145		19.54	182.5		19.54	157.5		19.54	186.25		19.54	185		19.54	145		19.54	152.5		19.54	157.5		19.54	143.75
19.56	185		19.56	116.25		19.56	185		19.56	167.5		19.56	153.75		19.56	163.75		19.56	187.5		19.56	147.5		19.56	175		19.56	172.5		19.56	190		19.56	190		19.56	203.75		19.56	146.25		19.56	158.75		19.56	161.25		19.56	173.75
19.58	193.75		19.58	118.75		19.58	185		19.58	166.25		19.58	168.75		19.58	161.25		19.58	202.5		19.58	181.25		19.58	156.25		19.58	192.5		19.58	178.75		19.58	188.75		19.58	196.25		19.58	137.5		19.58	173.75		19.58	145		19.58	170
19.6	172.5		19.6	131.25		19.6	200		19.6	185		19.6	162.5		19.6	198.75		19.6	247.5		19.6	196.25		19.6	153.75		19.6	166.25		19.6	201.25		19.6	187.5		19.6	207.5		19.6	147.5		19.6	187.5		19.6	162.5		19.6	200
19.62	192.5		19.62	108.75		19.62	183.75		19.62	170		19.62	173.75		19.62	196.25		19.62	186.25		19.62	191.25		19.62	171.25		19.62	173.75		19.62	176.25		19.62	203.75		19.62	167.5		19.62	160		19.62	186.25		19.62	167.5		19.62	172.5
19.64	191.25		19.64	136.25		19.64	187.5		19.64	225		19.64	166.25		19.64	192.5		19.64	211.25		19.64	173.75		19.64	145		19.64	186.25		19.64	191.25		19.64	203.75		19.64	190		19.64	148.75		19.64	202.5		19.64	167.5		19.64	163.75
19.66	200		19.66	126.25		19.66	175		19.66	175		19.66	201.25		19.66	195		19.66	207.5		19.66	197.5		19.66	158.75		19.66	186.25		19.66	185		19.66	188.75		19.66	190		19.66	151.25		19.66	187.5		19.66	156.25		19.66	171.25
19.68	217.5		19.68	145		19.68	197.5		19.68	210		19.68	167.5		19.68	223.75		19.68	218.75		19.68	217.5		19.68	141.25		19.68	230		19.68	197.5		19.68	221.25		19.68	202.5		19.68	180		19.68	188.75		19.68	177.5		19.68	145
19.7	172.5		19.7	141.25		19.7	165		19.7	207.5		19.7	172.5		19.7	175		19.7	195		19.7	208.75		19.7	178.75		19.7	185		19.7	198.75		19.7	200		19.7	200		19.7	173.75		19.7	175		19.7	175		19.7	172.5
19.72	192.5		19.72	131.25		19.72	201.25		19.72	191.25		19.72	181.25		19.72	222.5		19.72	205		19.72	212.5		19.72	146.25		19.72	200		19.72	208.75		19.72	213.75		19.72	205		19.72	210		19.72	197.5		19.72	178.75		19.72	167.5
19.74	178.75		19.74	127.5		19.74	191.25		19.74	182.5		19.74	160		19.74	201.25		19.74	207.5		19.74	203.75		19.74	153.75		19.74	203.75		19.74	183.75		19.74	226.25		19.74	210		19.74	195		19.74	157.5		19.74	181.25		19.74	195
19.76	191.25		19.76	142.5		19.76	208.75		19.76	195		19.76	171.25		19.76	240		19.76	212.5		19.76	173.75		19.76	173.75		19.76	191.25		19.76	171.25		19.76	221.25		19.76	181.25		19.76	202.5		19.76	188.75		19.76	191.25		19.76	145
19.78	181.25		19.78	130		19.78	210		19.78	161.25		19.78	133.75		19.78	188.75		19.78	213.75		19.78	213.75		19.78	177.5		19.78	202.5		19.78	188.75		19.78	183.75		19.78	203.75		19.78	157.5		19.78	158.75		19.78	187.5		19.78	172.5
19.8	191.25		19.8	130		19.8	171.25		19.8	181.25		19.8	150		19.8	167.5		19.8	198.75		19.8	188.75		19.8	156.25		19.8	203.75		19.8	161.25		19.8	248.75		19.8	191.25		19.8	185		19.8	170		19.8	160		19.8	177.5
19.82	160		19.82	105		19.82	167.5		19.82	213.75		19.82	138.75		19.82	173.75		19.82	212.5		19.82	223.75		19.82	192.5		19.82	216.25		19.82	200		19.82	247.5		19.82	200		19.82	156.25		19.82	165		19.82	167.5		19.82	166.25
19.84	157.5		19.84	125		19.84	196.25		19.84	182.5		19.84	148.75		19.84	203.75		19.84	202.5		19.84	195		19.84	146.25		19.84	185		19.84	181.25		19.84	203.75		19.84	192.5		19.84	166.25		19.84	185		19.84	171.25		19.84	157.5
19.86	195		19.86	135		19.86	171.25		19.86	161.25		19.86	155		19.86	185		19.86	197.5		19.86	200		19.86	175		19.86	182.5		19.86	162.5		19.86	193.75		19.86	202.5		19.86	153.75		19.86	176.25		19.86	193.75		19.86	156.25
19.88	190		19.88	128.75		19.88	181.25		19.88	153.75		19.88	128.75		19.88	185		19.88	210		19.88	187.5		19.88	151.25		19.88	178.75		19.88	196.25		19.88	216.25		19.88	173.75		19.88	175		19.88	185		19.88	172.5		19.88	142.5
19.9	176.25		19.9	97.5		19.9	207.5		19.9	146.25		19.9	156.25		19.9	176.25		19.9	193.75		19.9	188.75		19.9	160		19.9	195		19.9	188.75		19.9	212.5		19.9	188.75		19.9	172.5		19.9	163.75		19.9	188.75		19.9	163.75
19.92	180		19.92	137.5		19.92	181.25		19.92	191.25		19.92	108.75		19.92	181.25		19.92	198.75		19.92	196.25		19.92	175		19.92	177.5		19.92	188.75		19.92	166.25		19.92	157.5		19.92	161.25		19.92	176.25		19.92	172.5		19.92	153.75
19.94	162.5		19.94	102.5		19.94	153.75		19.94	168.75		19.94	158.75		19.94	197.5		19.94	215		19.94	198.75		19.94	136.25		19.94	170		19.94	186.25		19.94	176.25		19.94	171.25		19.94	137.5		19.94	150		19.94	167.5		19.94	150
19.96	201.25		19.96	87.5		19.96	185		19.96	152.5		19.96	126.25		19.96	191.25		19.96	173.75		19.96	190		19.96	145		19.96	160		19.96	150		19.96	181.25		19.96	187.5		19.96	163.75		19.96	160		19.96	175		19.96	141.25
19.98	162.5		19.98	120		19.98	178.75		19.98	163.75		19.98	121.25		19.98	176.25		19.98	203.75		19.98	191.25		19.98	145		19.98	176.25		19.98	173.75		19.98	162.5		19.98	168.75		19.98	150		19.98	175		19.98	162.5		19.98	155
20	161.25		20	90		20	162.5		20	177.5		20	122.5		20	192.5		20	183.75		20	181.25		20	126.25		20	153.75		20	150		20	177.5		20	167.5		20	151.25		20	157.5		20	158.75		20	153.75
20.02	180		20.02	100		20.02	192.5		20.02	167.5		20.02	123.75		20.02	183.75		20.02	166.25		20.02	190		20.02	126.25		20.02	180		20.02	160		20.02	182.5		20.02	196.25		20.02	162.5		20.02	181.25		20.02	153.75		20.02	168.75
20.04	157.5		20.04	86.25		20.04	181.25		20.04	170		20.04	118.75		20.04	191.25		20.04	186.25		20.04	191.25		20.04	140		20.04	175		20.04	142.5		20.04	207.5		20.04	188.75		20.04	133.75		20.04	166.25		20.04	175		20.04	145
20.06	156.25		20.06	86.25		20.06	178.75		20.06	176.25		20.06	122.5		20.06	173.75		20.06	168.75		20.06	183.75		20.06	125		20.06	172.5		20.06	157.5		20.06	167.5		20.06	192.5		20.06	157.5		20.06	171.25		20.06	180		20.06	151.25
20.08	183.75		20.08	68.75		20.08	167.5		20.08	148.75		20.08	118.75		20.08	171.25		20.08	182.5		20.08	168.75		20.08	126.25		20.08	191.25		20.08	162.5		20.08	176.25		20.08	170		20.08	128.75		20.08	151.25		20.08	160		20.08	141.25
20.1	187.5		20.1	108.75		20.1	182.5		20.1	193.75		20.1	110		20.1	170		20.1	187.5		20.1	186.25		20.1	127.5		20.1	150		20.1	185		20.1	153.75		20.1	183.75		20.1	156.25		20.1	162.5		20.1	171.25		20.1	148.75
20.12	182.5		20.12	101.25		20.12	173.75		20.12	163.75		20.12	121.25		20.12	142.5		20.12	198.75		20.12	200		20.12	120		20.12	150		20.12	158.75		20.12	190		20.12	183.75		20.12	131.25		20.12	135		20.12	155		20.12	151.25
20.14	187.5		20.14	103.75		20.14	178.75		20.14	167.5		20.14	135		20.14	191.25		20.14	166.25		20.14	166.25		20.14	126.25		20.14	182.5		20.14	147.5		20.14	168.75		20.14	163.75		20.14	135		20.14	167.5		20.14	151.25		20.14	148.75
20.16	167.5		20.16	81.25		20.16	162.5		20.16	167.5		20.16	110		20.16	160		20.16	187.5		20.16	158.75		20.16	137.5		20.16	192.5		20.16	145		20.16	182.5		20.16	183.75		20.16	145		20.16	166.25		20.16	150		20.16	133.75
20.18	165		20.18	91.25		20.18	147.5		20.18	137.5		20.18	101.25		20.18	192.5		20.18	191.25		20.18	170		20.18	143.75		20.18	181.25		20.18	148.75		20.18	156.25		20.18	177.5		20.18	148.75		20.18	167.5		20.18	143.75		20.18	127.5
20.2	151.25		20.2	113.75		20.2	201.25		20.2	146.25		20.2	121.25		20.2	163.75		20.2	183.75		20.2	171.25		20.2	152.5		20.2	157.5		20.2	171.25		20.2	177.5		20.2	155		20.2	162.5		20.2	162.5		20.2	143.75		20.2	153.75
20.22	190		20.22	90		20.22	197.5		20.22	151.25		20.22	120		20.22	161.25		20.22	181.25		20.22	156.25		20.22	158.75		20.22	162.5		20.22	152.5		20.22	166.25		20.22	176.25		20.22	111.25		20.22	138.75		20.22	152.5		20.22	151.25
20.24	193.75		20.24	103.75		20.24	166.25		20.24	155		20.24	108.75		20.24	156.25		20.24	208.75		20.24	192.5		20.24	108.75		20.24	156.25		20.24	180		20.24	203.75		20.24	195		20.24	140		20.24	148.75		20.24	138.75		20.24	153.75
20.26	193.75		20.26	97.5		20.26	162.5		20.26	158.75		20.26	100		20.26	180		20.26	190		20.26	190		20.26	140		20.26	201.25		20.26	168.75		20.26	156.25		20.26	182.5		20.26	140		20.26	178.75		20.26	150		20.26	135
20.28	181.25		20.28	101.25		20.28	162.5		20.28	155		20.28	122.5		20.28	175		20.28	198.75		20.28	193.75		20.28	121.25		20.28	176.25		20.28	177.5		20.28	170		20.28	186.25		20.28	145		20.28	178.75		20.28	146.25		20.28	145
20.3	155		20.3	106.25		20.3	182.5		20.3	146.25		20.3	105		20.3	172.5		20.3	192.5		20.3	206.25		20.3	150		20.3	170		20.3	173.75		20.3	180		20.3	172.5		20.3	126.25		20.3	175		20.3	151.25		20.3	145
20.32	173.75		20.32	88.75		20.32	191.25		20.32	166.25		20.32	120		20.32	191.25		20.32	181.25		20.32	198.75		20.32	128.75		20.32	170		20.32	158.75		20.32	166.25		20.32	167.5		20.32	146.25		20.32	157.5		20.32	138.75		20.32	156.25
20.34	183.75		20.34	113.75		20.34	188.75		20.34	172.5		20.34	107.5		20.34	185		20.34	176.25		20.34	178.75		20.34	140		20.34	168.75		20.34	177.5		20.34	147.5		20.34	190		20.34	145		20.34	160		20.34	176.25		20.34	147.5
20.36	171.25		20.36	106.25		20.36	167.5		20.36	196.25		20.36	135		20.36	190		20.36	208.75		20.36	177.5		20.36	136.25		20.36	158.75		20.36	147.5		20.36	153.75		20.36	193.75		20.36	132.5		20.36	147.5		20.36	156.25		20.36	163.75
20.38	190		20.38	95		20.38	207.5		20.38	177.5		20.38	110		20.38	173.75		20.38	203.75		20.38	187.5		20.38	150		20.38	168.75		20.38	175		20.38	196.25		20.38	161.25		20.38	108.75		20.38	155		20.38	162.5		20.38	160
20.4	193.75		20.4	113.75		20.4	171.25		20.4	176.25		20.4	106.25		20.4	170		20.4	198.75		20.4	180		20.4	133.75		20.4	158.75		20.4	177.5		20.4	180		20.4	200		20.4	128.75		20.4	147.5		20.4	160		20.4	150
20.42	200		20.42	93.75		20.42	196.25		20.42	136.25		20.42	122.5		20.42	207.5		20.42	188.75		20.42	188.75		20.42	116.25		20.42	166.25		20.42	186.25		20.42	196.25		20.42	160		20.42	152.5		20.42	173.75		20.42	145		20.42	137.5
20.44	192.5		20.44	121.25		20.44	151.25		20.44	162.5		20.44	106.25		20.44	172.5		20.44	196.25		20.44	192.5		20.44	153.75		20.44	178.75		20.44	156.25		20.44	180		20.44	185		20.44	118.75		20.44	152.5		20.44	167.5		20.44	145
20.46	188.75		20.46	118.75		20.46	165		20.46	187.5		20.46	121.25		20.46	188.75		20.46	206.25		20.46	183.75		20.46	146.25		20.46	202.5		20.46	163.75		20.46	157.5		20.46	163.75		20.46	133.75		20.46	171.25		20.46	160		20.46	150
20.48	181.25		20.48	105		20.48	202.5		20.48	185		20.48	100		20.48	176.25		20.48	182.5		20.48	180		20.48	126.25		20.48	142.5		20.48	170		20.48	192.5		20.48	176.25		20.48	142.5		20.48	151.25		20.48	141.25		20.48	188.75
20.5	170		20.5	106.25		20.5	173.75		20.5	180		20.5	125		20.5	173.75		20.5	196.25		20.5	168.75		20.5	135		20.5	182.5		20.5	162.5		20.5	183.75		20.5	195		20.5	126.25		20.5	193.75		20.5	165		20.5	158.75
20.52	205		20.52	113.75		20.52	178.75		20.52	168.75		20.52	112.5		20.52	190		20.52	182.5		20.52	198.75		20.52	161.25		20.52	177.5		20.52	191.25		20.52	177.5		20.52	146.25		20.52	131.25		20.52	156.25		20.52	160		20.52	163.75
20.54	185		20.54	111.25		20.54	167.5		20.54	141.25		20.54	125		20.54	202.5		20.54	203.75		20.54	198.75		20.54	136.25		20.54	195		20.54	156.25		20.54	162.5		20.54	176.25		20.54	155		20.54	180		20.54	147.5		20.54	171.25
20.56	210		20.56	135		20.56	202.5		20.56	200		20.56	121.25		20.56	208.75		20.56	198.75		20.56	207.5		20.56	181.25		20.56	185		20.56	182.5		20.56	176.25		20.56	168.75		20.56	141.25		20.56	178.75		20.56	157.5		20.56	171.25
20.58	185		20.58	115		20.58	196.25		20.58	168.75		20.58	123.75		20.58	202.5		20.58	251.25		20.58	191.25		20.58	156.25		20.58	178.75		20.58	143.75		20.58	193.75		20.58	196.25		20.58	137.5		20.58	196.25		20.58	163.75		20.58	192.5
20.6	225		20.6	121.25		20.6	188.75		20.6	188.75		20.6	138.75		20.6	143.75		20.6	202.5		20.6	191.25		20.6	171.25		20.6	178.75		20.6	197.5		20.6	158.75		20.6	182.5		20.6	148.75		20.6	172.5		20.6	160		20.6	193.75
20.62	213.75		20.62	167.5		20.62	200		20.62	193.75		20.62	146.25		20.62	195		20.62	230		20.62	231.25		20.62	157.5		20.62	193.75		20.62	205		20.62	217.5		20.62	197.5		20.62	137.5		20.62	192.5		20.62	143.75		20.62	178.75
20.64	241.25		20.64	140		20.64	195		20.64	165		20.64	148.75		20.64	221.25		20.64	215		20.64	202.5		20.64	160		20.64	176.25		20.64	183.75		20.64	177.5		20.64	185		20.64	151.25		20.64	198.75		20.64	177.5		20.64	207.5
20.66	211.25		20.66	171.25		20.66	236.25		20.66	227.5		20.66	178.75		20.66	198.75		20.66	223.75		20.66	223.75		20.66	147.5		20.66	170		20.66	216.25		20.66	207.5		20.66	191.25		20.66	150		20.66	180		20.66	173.75		20.66	200
20.68	233.75		20.68	175		20.68	221.25		20.68	232.5		20.68	200		20.68	231.25		20.68	256.25		20.68	221.25		20.68	187.5		20.68	225		20.68	216.25		20.68	180		20.68	207.5		20.68	196.25		20.68	200		20.68	176.25		20.68	228.75
20.7	258.75		20.7	192.5		20.7	265		20.7	223.75		20.7	231.25		20.7	258.75		20.7	203.75		20.7	226.25		20.7	190		20.7	217.5		20.7	218.75		20.7	216.25		20.7	236.25		20.7	186.25		20.7	188.75		20.7	161.25		20.7	222.5
20.72	280		20.72	215		20.72	271.25		20.72	258.75		20.72	225		20.72	241.25		20.72	245		20.72	246.25		20.72	188.75		20.72	230		20.72	262.5		20.72	263.75		20.72	221.25		20.72	185		20.72	205		20.72	195		20.72	241.25
20.74	336.25		20.74	238.75		20.74	263.75		20.74	281.25		20.74	210		20.74	270		20.74	266.25		20.74	263.75		20.74	228.75		20.74	211.25		20.74	272.5		20.74	293.75		20.74	216.25		20.74	215		20.74	240		20.74	153.75		20.74	290
20.76	350		20.76	270		20.76	281.25		20.76	276.25		20.76	287.5		20.76	273.75		20.76	287.5		20.76	237.5		20.76	287.5		20.76	275		20.76	273.75		20.76	250		20.76	260		20.76	223.75		20.76	225		20.76	221.25		20.76	301.25
20.78	405		20.78	315		20.78	305		20.78	297.5		20.78	341.25		20.78	360		20.78	342.5		20.78	295		20.78	280		20.78	301.25		20.78	307.5		20.78	341.25		20.78	261.25		20.78	237.5		20.78	248.75		20.78	205		20.78	320
20.8	417.5		20.8	346.25		20.8	353.75		20.8	351.25		20.8	373.75		20.8	325		20.8	350		20.8	346.25		20.8	343.75		20.8	318.75		20.8	330		20.8	307.5		20.8	312.5		20.8	298.75		20.8	283.75		20.8	240		20.8	301.25
20.82	502.5		20.82	393.75		20.82	362.5		20.82	413.75		20.82	421.25		20.82	427.5		20.82	343.75		20.82	418.75		20.82	378.75		20.82	346.25		20.82	355		20.82	342.5		20.82	315		20.82	332.5		20.82	290		20.82	262.5		20.82	241.25
20.84	490		20.84	456.25		20.84	361.25		20.84	350		20.84	415		20.84	417.5		20.84	395		20.84	452.5		20.84	401.25		20.84	316.25		20.84	333.75		20.84	342.5		20.84	321.25		20.84	360		20.84	346.25		20.84	258.75		20.84	260
20.86	471.25		20.86	393.75		20.86	376.25		20.86	388.75		20.86	407.5		20.86	400		20.86	371.25		20.86	415		20.86	337.5		20.86	345		20.86	298.75		20.86	326.25		20.86	297.5		20.86	355		20.86	301.25		20.86	295		20.86	263.75
20.88	425		20.88	382.5		20.88	346.25		20.88	293.75		20.88	342.5		20.88	337.5		20.88	351.25		20.88	438.75		20.88	350		20.88	303.75		20.88	307.5		20.88	313.75		20.88	302.5		20.88	300		20.88	311.25		20.88	295		20.88	206.25
20.9	360		20.9	317.5		20.9	346.25		20.9	280		20.9	302.5		20.9	260		20.9	347.5		20.9	386.25		20.9	310		20.9	312.5		20.9	287.5		20.9	297.5		20.9	327.5		20.9	316.25		20.9	281.25		20.9	312.5		20.9	207.5
20.92	335		20.92	288.75		20.92	326.25		20.92	263.75		20.92	258.75		20.92	233.75		20.92	296.25		20.92	320		20.92	276.25		20.92	292.5		20.92	263.75		20.92	281.25		20.92	286.25		20.92	316.25		20.92	221.25		20.92	273.75		20.92	222.5
20.94	356.25		20.94	236.25		20.94	286.25		20.94	242.5		20.94	223.75		20.94	240		20.94	292.5		20.94	325		20.94	240		20.94	233.75		20.94	232.5		20.94	222.5		20.94	253.75		20.94	263.75		20.94	246.25		20.94	246.25		20.94	173.75
20.96	280		20.96	225		20.96	251.25		20.96	212.5		20.96	207.5		20.96	225		20.96	267.5		20.96	277.5		20.96	226.25		20.96	263.75		20.96	208.75		20.96	252.5		20.96	213.75		20.96	232.5		20.96	243.75		20.96	245		20.96	203.75
20.98	255		20.98	202.5		20.98	257.5		20.98	207.5		20.98	175		20.98	253.75		20.98	225		20.98	253.75		20.98	193.75		20.98	248.75		20.98	222.5		20.98	201.25		20.98	227.5		20.98	212.5		20.98	246.25		20.98	242.5		20.98	196.25
21	243.75		21	176.25		21	247.5		21	242.5		21	183.75		21	222.5		21	243.75		21	222.5		21	195		21	216.25		21	215		21	215		21	206.25		21	207.5		21	226.25		21	213.75		21	161.25
21.02	227.5		21.02	165		21.02	226.25		21.02	207.5		21.02	182.5		21.02	195		21.02	225		21.02	251.25		21.02	177.5		21.02	217.5		21.02	202.5		21.02	212.5		21.02	206.25		21.02	182.5		21.02	207.5		21.02	227.5		21.02	178.75
21.04	251.25		21.04	128.75		21.04	191.25		21.04	193.75		21.04	172.5		21.04	191.25		21.04	241.25		21.04	221.25		21.04	187.5		21.04	240		21.04	212.5		21.04	207.5		21.04	233.75		21.04	197.5		21.04	233.75		21.04	180		21.04	167.5
21.06	250		21.06	122.5		21.06	212.5		21.06	212.5		21.06	138.75		21.06	211.25		21.06	232.5		21.06	230		21.06	162.5		21.06	205		21.06	186.25		21.06	210		21.06	192.5		21.06	156.25		21.06	190		21.06	206.25		21.06	190
21.08	223.75		21.08	136.25		21.08	216.25		21.08	195		21.08	141.25		21.08	206.25		21.08	218.75		21.08	205		21.08	162.5		21.08	211.25		21.08	186.25		21.08	182.5		21.08	203.75		21.08	165		21.08	152.5		21.08	168.75		21.08	167.5
21.1	196.25		21.1	127.5		21.1	208.75		21.1	206.25		21.1	136.25		21.1	201.25		21.1	216.25		21.1	235		21.1	143.75		21.1	203.75		21.1	203.75		21.1	201.25		21.1	248.75		21.1	167.5		21.1	195		21.1	192.5		21.1	143.75
21.12	173.75		21.12	136.25		21.12	193.75		21.12	185		21.12	170		21.12	193.75		21.12	200		21.12	223.75		21.12	165		21.12	201.25		21.12	202.5		21.12	198.75		21.12	201.25		21.12	168.75		21.12	212.5		21.12	163.75		21.12	178.75
21.14	188.75		21.14	120		21.14	212.5		21.14	217.5		21.14	131.25		21.14	218.75		21.14	215		21.14	233.75		21.14	161.25		21.14	186.25		21.14	188.75		21.14	182.5		21.14	206.25		21.14	172.5		21.14	193.75		21.14	182.5		21.14	170
21.16	221.25		21.16	118.75		21.16	195		21.16	180		21.16	121.25		21.16	216.25		21.16	225		21.16	243.75		21.16	181.25		21.16	193.75		21.16	233.75		21.16	180		21.16	188.75		21.16	172.5		21.16	192.5		21.16	187.5		21.16	150
21.18	212.5		21.18	96.25		21.18	212.5		21.18	195		21.18	110		21.18	230		21.18	212.5		21.18	218.75		21.18	155		21.18	240		21.18	190		21.18	203.75		21.18	220		21.18	185		21.18	177.5		21.18	172.5		21.18	165
21.2	202.5		21.2	103.75		21.2	201.25		21.2	206.25		21.2	118.75		21.2	176.25		21.2	225		21.2	195		21.2	181.25		21.2	206.25		21.2	186.25		21.2	203.75		21.2	223.75		21.2	151.25		21.2	197.5		21.2	188.75		21.2	163.75
21.22	215		21.22	95		21.22	166.25		21.22	181.25		21.22	121.25		21.22	197.5		21.22	198.75		21.22	180		21.22	151.25		21.22	195		21.22	212.5		21.22	201.25		21.22	198.75		21.22	162.5		21.22	212.5		21.22	153.75		21.22	183.75
21.24	192.5		21.24	101.25		21.24	192.5		21.24	181.25		21.24	120		21.24	176.25		21.24	195		21.24	181.25		21.24	130		21.24	185		21.24	198.75		21.24	191.25		21.24	171.25		21.24	153.75		21.24	201.25		21.24	167.5		21.24	167.5
21.26	210		21.26	86.25		21.26	203.75		21.26	202.5		21.26	120		21.26	173.75		21.26	165		21.26	197.5		21.26	146.25		21.26	185		21.26	197.5		21.26	157.5		21.26	202.5		21.26	166.25		21.26	210		21.26	151.25		21.26	161.25
21.28	191.25		21.28	112.5		21.28	208.75		21.28	191.25		21.28	105		21.28	182.5		21.28	216.25		21.28	193.75		21.28	130		21.28	193.75		21.28	173.75		21.28	207.5		21.28	208.75		21.28	141.25		21.28	193.75		21.28	165		21.28	175
21.3	185		21.3	83.75		21.3	203.75		21.3	177.5		21.3	111.25		21.3	201.25		21.3	211.25		21.3	173.75		21.3	138.75		21.3	206.25		21.3	165		21.3	175		21.3	215		21.3	146.25		21.3	158.75		21.3	165		21.3	162.5
21.32	203.75		21.32	117.5		21.32	187.5		21.32	190		21.32	97.5		21.32	163.75		21.32	230		21.32	227.5		21.32	165		21.32	185		21.32	188.75		21.32	182.5		21.32	211.25		21.32	157.5		21.32	187.5		21.32	175		21.32	152.5
21.34	183.75		21.34	98.75		21.34	193.75		21.34	192.5		21.34	115		21.34	178.75		21.34	180		21.34	216.25		21.34	153.75		21.34	216.25		21.34	193.75		21.34	181.25		21.34	162.5		21.34	135		21.34	167.5		21.34	188.75		21.34	175
21.36	202.5		21.36	67.5		21.36	205		21.36	185		21.36	105		21.36	177.5		21.36	213.75		21.36	202.5		21.36	142.5		21.36	188.75		21.36	186.25		21.36	201.25		21.36	188.75		21.36	137.5		21.36	157.5		21.36	181.25		21.36	168.75
21.38	182.5		21.38	92.5		21.38	202.5		21.38	166.25		21.38	105		21.38	190		21.38	227.5		21.38	177.5		21.38	123.75		21.38	202.5		21.38	187.5		21.38	207.5		21.38	192.5		21.38	153.75		21.38	185		21.38	151.25		21.38	166.25
21.4	198.75		21.4	75		21.4	197.5		21.4	191.25		21.4	100		21.4	173.75		21.4	183.75		21.4	192.5		21.4	143.75		21.4	215		21.4	167.5		21.4	211.25		21.4	165		21.4	115		21.4	177.5		21.4	181.25		21.4	151.25
21.42	185		21.42	82.5		21.42	198.75		21.42	175		21.42	91.25		21.42	171.25		21.42	186.25		21.42	188.75		21.42	130		21.42	201.25		21.42	175		21.42	195		21.42	180		21.42	145		21.42	182.5		21.42	160		21.42	136.25
21.44	176.25		21.44	80		21.44	177.5		21.44	148.75		21.44	113.75		21.44	186.25		21.44	183.75		21.44	181.25		21.44	141.25		21.44	196.25		21.44	172.5		21.44	180		21.44	190		21.44	138.75		21.44	173.75		21.44	172.5		21.44	132.5
21.46	197.5		21.46	102.5		21.46	191.25		21.46	197.5		21.46	105		21.46	185		21.46	225		21.46	211.25		21.46	142.5		21.46	182.5		21.46	185		21.46	193.75		21.46	192.5		21.46	155		21.46	181.25		21.46	188.75		21.46	181.25
21.48	192.5		21.48	97.5		21.48	186.25		21.48	168.75		21.48	98.75		21.48	177.5		21.48	201.25		21.48	216.25		21.48	98.75		21.48	163.75		21.48	196.25		21.48	190		21.48	181.25		21.48	142.5		21.48	191.25		21.48	157.5		21.48	157.5
21.5	192.5		21.5	100		21.5	202.5		21.5	208.75		21.5	101.25		21.5	170		21.5	205		21.5	177.5		21.5	167.5		21.5	195		21.5	152.5		21.5	206.25		21.5	192.5		21.5	136.25		21.5	157.5		21.5	166.25		21.5	133.75
21.52	177.5		21.52	82.5		21.52	225		21.52	155		21.52	101.25		21.52	200		21.52	205		21.52	178.75		21.52	135		21.52	187.5		21.52	177.5		21.52	201.25		21.52	198.75		21.52	173.75		21.52	211.25		21.52	156.25		21.52	148.75
21.54	212.5		21.54	127.5		21.54	202.5		21.54	148.75		21.54	128.75		21.54	180		21.54	206.25		21.54	178.75		21.54	110		21.54	181.25		21.54	217.5		21.54	190		21.54	173.75		21.54	130		21.54	196.25		21.54	163.75		21.54	148.75
21.56	185		21.56	95		21.56	207.5		21.56	177.5		21.56	111.25		21.56	180		21.56	202.5		21.56	211.25		21.56	113.75		21.56	192.5		21.56	167.5		21.56	186.25		21.56	187.5		21.56	143.75		21.56	171.25		21.56	142.5		21.56	150
21.58	216.25		21.58	95		21.58	186.25		21.58	163.75		21.58	86.25		21.58	211.25		21.58	203.75		21.58	170		21.58	137.5		21.58	182.5		21.58	163.75		21.58	181.25		21.58	181.25		21.58	153.75		21.58	168.75		21.58	150		21.58	153.75
21.6	186.25		21.6	106.25		21.6	190		21.6	191.25		21.6	98.75		21.6	208.75		21.6	213.75		21.6	162.5		21.6	137.5		21.6	181.25		21.6	198.75		21.6	182.5		21.6	175		21.6	158.75		21.6	192.5		21.6	156.25		21.6	183.75
21.62	203.75		21.62	102.5		21.62	226.25		21.62	200		21.62	96.25		21.62	155		21.62	202.5		21.62	168.75		21.62	138.75		21.62	163.75		21.62	180		21.62	187.5		21.62	180		21.62	126.25		21.62	160		21.62	172.5		21.62	143.75
21.64	178.75		21.64	121.25		21.64	198.75		21.64	161.25		21.64	87.5		21.64	190		21.64	195		21.64	205		21.64	135		21.64	187.5		21.64	191.25		21.64	175		21.64	201.25		21.64	146.25		21.64	141.25		21.64	156.25		21.64	156.25
21.66	202.5		21.66	107.5		21.66	177.5		21.66	181.25		21.66	98.75		21.66	195		21.66	203.75		21.66	173.75		21.66	142.5		21.66	177.5		21.66	182.5		21.66	170		21.66	188.75		21.66	140		21.66	180		21.66	162.5		21.66	156.25
21.68	195		21.68	87.5		21.68	182.5		21.68	143.75		21.68	82.5		21.68	166.25		21.68	210		21.68	187.5		21.68	133.75		21.68	178.75		21.68	160		21.68	177.5		21.68	182.5		21.68	140		21.68	210		21.68	130		21.68	168.75
21.7	188.75		21.7	88.75		21.7	180		21.7	188.75		21.7	102.5		21.7	165		21.7	210		21.7	207.5		21.7	115		21.7	185		21.7	186.25		21.7	183.75		21.7	186.25		21.7	106.25		21.7	178.75		21.7	143.75		21.7	167.5
21.72	200		21.72	96.25		21.72	197.5		21.72	166.25		21.72	90		21.72	183.75		21.72	216.25		21.72	196.25		21.72	151.25		21.72	178.75		21.72	170		21.72	151.25		21.72	195		21.72	136.25		21.72	175		21.72	136.25		21.72	131.25
21.74	210		21.74	75		21.74	203.75		21.74	152.5		21.74	105		21.74	177.5		21.74	207.5		21.74	213.75		21.74	145		21.74	187.5		21.74	180		21.74	185		21.74	205		21.74	130		21.74	166.25		21.74	128.75		21.74	160
21.76	213.75		21.76	102.5		21.76	207.5		21.76	168.75		21.76	100		21.76	177.5		21.76	196.25		21.76	193.75		21.76	150		21.76	155		21.76	147.5		21.76	172.5		21.76	195		21.76	112.5		21.76	201.25		21.76	168.75		21.76	150
21.78	195		21.78	110		21.78	200		21.78	173.75		21.78	110		21.78	185		21.78	200		21.78	190		21.78	155		21.78	195		21.78	171.25		21.78	170		21.78	175		21.78	153.75		21.78	185		21.78	130		21.78	153.75
21.8	193.75		21.8	106.25		21.8	200		21.8	150		21.8	97.5		21.8	202.5		21.8	243.75		21.8	201.25		21.8	150		21.8	181.25		21.8	173.75		21.8	165		21.8	163.75		21.8	135		21.8	173.75		21.8	145		21.8	168.75
21.82	197.5		21.82	107.5		21.82	216.25		21.82	181.25		21.82	101.25		21.82	221.25		21.82	221.25		21.82	192.5		21.82	146.25		21.82	183.75		21.82	195		21.82	185		21.82	203.75		21.82	123.75		21.82	183.75		21.82	157.5		21.82	162.5
21.84	196.25		21.84	107.5		21.84	192.5		21.84	183.75		21.84	111.25		21.84	193.75		21.84	203.75		21.84	218.75		21.84	137.5		21.84	190		21.84	197.5		21.84	175		21.84	180		21.84	142.5		21.84	195		21.84	152.5		21.84	181.25
21.86	190		21.86	103.75		21.86	223.75		21.86	158.75		21.86	98.75		21.86	206.25		21.86	206.25		21.86	222.5		21.86	135		21.86	235		21.86	211.25		21.86	165		21.86	200		21.86	126.25		21.86	170		21.86	166.25		21.86	205
21.88	168.75		21.88	96.25		21.88	220		21.88	178.75		21.88	135		21.88	186.25		21.88	232.5		21.88	210		21.88	155		21.88	176.25		21.88	193.75		21.88	223.75		21.88	216.25		21.88	123.75		21.88	188.75		21.88	151.25		21.88	215
21.9	210		21.9	135		21.9	217.5		21.9	183.75		21.9	120		21.9	242.5		21.9	213.75		21.9	197.5		21.9	162.5		21.9	177.5		21.9	190		21.9	162.5		21.9	190		21.9	115		21.9	167.5		21.9	157.5		21.9	182.5
21.92	242.5		21.92	125		21.92	200		21.92	170		21.92	117.5		21.92	192.5		21.92	246.25		21.92	210		21.92	151.25		21.92	200		21.92	193.75		21.92	206.25		21.92	197.5		21.92	152.5		21.92	147.5		21.92	162.5		21.92	192.5
21.94	227.5		21.94	123.75		21.94	200		21.94	206.25		21.94	121.25		21.94	228.75		21.94	218.75		21.94	211.25		21.94	192.5		21.94	183.75		21.94	195		21.94	221.25		21.94	220		21.94	157.5		21.94	183.75		21.94	162.5		21.94	230
21.96	237.5		21.96	125		21.96	211.25		21.96	212.5		21.96	148.75		21.96	227.5		21.96	258.75		21.96	222.5		21.96	156.25		21.96	221.25		21.96	231.25		21.96	212.5		21.96	200		21.96	112.5		21.96	197.5		21.96	177.5		21.96	230
21.98	245		21.98	121.25		21.98	220		21.98	213.75		21.98	153.75		21.98	241.25		21.98	243.75		21.98	242.5		21.98	195		21.98	190		21.98	221.25		21.98	253.75		21.98	205		21.98	147.5		21.98	182.5		21.98	181.25		21.98	220
22	220		22	138.75		22	242.5		22	205		22	147.5		22	227.5		22	250		22	230		22	170		22	223.75		22	260		22	221.25		22	231.25		22	175		22	208.75		22	193.75		22	208.75
22.02	211.25		22.02	136.25		22.02	210		22.02	195		22.02	121.25		22.02	247.5		22.02	255		22.02	265		22.02	155		22.02	206.25		22.02	228.75		22.02	235		22.02	226.25		22.02	166.25		22.02	191.25		22.02	170		22.02	178.75
22.04	231.25		22.04	140		22.04	200		22.04	230		22.04	133.75		22.04	240		22.04	241.25		22.04	272.5		22.04	226.25		22.04	210		22.04	225		22.04	205		22.04	228.75		22.04	185		22.04	215		22.04	182.5		22.04	175
22.06	243.75		22.06	147.5		22.06	225		22.06	191.25		22.06	153.75		22.06	188.75		22.06	250		22.06	260		22.06	196.25		22.06	231.25		22.06	213.75		22.06	193.75		22.06	246.25		22.06	162.5		22.06	190		22.06	203.75		22.06	166.25
22.08	233.75		22.08	145		22.08	198.75		22.08	190		22.08	141.25		22.08	202.5		22.08	223.75		22.08	253.75		22.08	170		22.08	192.5		22.08	193.75		22.08	205		22.08	156.25		22.08	166.25		22.08	190		22.08	167.5		22.08	170
22.1	188.75		22.1	116.25		22.1	211.25		22.1	205		22.1	103.75		22.1	196.25		22.1	201.25		22.1	220		22.1	157.5		22.1	210		22.1	188.75		22.1	233.75		22.1	225		22.1	168.75		22.1	187.5		22.1	181.25		22.1	173.75
22.12	211.25		22.12	113.75		22.12	227.5		22.12	175		22.12	120		22.12	187.5		22.12	253.75		22.12	213.75		22.12	157.5		22.12	192.5		22.12	201.25		22.12	201.25		22.12	166.25		22.12	157.5		22.12	192.5		22.12	197.5		22.12	167.5
22.14	210		22.14	128.75		22.14	203.75		22.14	151.25		22.14	108.75		22.14	201.25		22.14	252.5		22.14	200		22.14	157.5		22.14	197.5		22.14	145		22.14	183.75		22.14	202.5		22.14	158.75		22.14	206.25		22.14	165		22.14	161.25
22.16	201.25		22.16	112.5		22.16	188.75		22.16	203.75		22.16	121.25		22.16	206.25		22.16	243.75		22.16	188.75		22.16	160		22.16	226.25		22.16	177.5		22.16	193.75		22.16	195		22.16	151.25		22.16	172.5		22.16	138.75		22.16	162.5
22.18	200		22.18	118.75		22.18	211.25		22.18	175		22.18	135		22.18	158.75		22.18	221.25		22.18	217.5		22.18	131.25		22.18	197.5		22.18	158.75		22.18	203.75		22.18	190		22.18	142.5		22.18	177.5		22.18	188.75		22.18	148.75
22.2	241.25		22.2	101.25		22.2	210		22.2	208.75		22.2	115		22.2	205		22.2	227.5		22.2	201.25		22.2	135		22.2	192.5		22.2	185		22.2	178.75		22.2	185		22.2	127.5		22.2	173.75		22.2	147.5		22.2	152.5
22.22	225		22.22	120		22.22	203.75		22.22	183.75		22.22	125		22.22	195		22.22	213.75		22.22	201.25		22.22	170		22.22	168.75		22.22	193.75		22.22	192.5		22.22	200		22.22	127.5		22.22	157.5		22.22	151.25		22.22	187.5
22.24	206.25		22.24	106.25		22.24	182.5		22.24	180		22.24	96.25		22.24	231.25		22.24	228.75		22.24	223.75		22.24	146.25		22.24	193.75		22.24	187.5		22.24	172.5		22.24	188.75		22.24	147.5		22.24	178.75		22.24	141.25		22.24	186.25
22.26	206.25		22.26	115		22.26	233.75		22.26	195		22.26	127.5		22.26	207.5		22.26	226.25		22.26	236.25		22.26	137.5		22.26	178.75		22.26	176.25		22.26	208.75		22.26	187.5		22.26	127.5		22.26	168.75		22.26	145		22.26	158.75
22.28	200		22.28	110		22.28	215		22.28	193.75		22.28	107.5		22.28	180		22.28	206.25		22.28	180		22.28	140		22.28	207.5		22.28	183.75		22.28	183.75		22.28	191.25		22.28	133.75		22.28	177.5		22.28	147.5		22.28	176.25
22.3	231.25		22.3	108.75		22.3	216.25		22.3	172.5		22.3	115		22.3	195		22.3	233.75		22.3	200		22.3	147.5		22.3	192.5		22.3	168.75		22.3	215		22.3	207.5		22.3	151.25		22.3	150		22.3	140		22.3	153.75
22.32	198.75		22.32	113.75		22.32	197.5		22.32	186.25		22.32	118.75		22.32	198.75		22.32	208.75		22.32	198.75		22.32	125		22.32	192.5		22.32	171.25		22.32	175		22.32	216.25		22.32	137.5		22.32	188.75		22.32	153.75		22.32	172.5
22.34	207.5		22.34	101.25		22.34	215		22.34	181.25		22.34	115		22.34	190		22.34	205		22.34	205		22.34	146.25		22.34	185		22.34	176.25		22.34	173.75		22.34	167.5		22.34	145		22.34	163.75		22.34	150		22.34	156.25
22.36	212.5		22.36	155		22.36	195		22.36	210		22.36	123.75		22.36	212.5		22.36	215		22.36	231.25		22.36	168.75		22.36	201.25		22.36	183.75		22.36	182.5		22.36	218.75		22.36	142.5		22.36	168.75		22.36	137.5		22.36	186.25
22.38	196.25		22.38	125		22.38	255		22.38	202.5		22.38	105		22.38	203.75		22.38	230		22.38	228.75		22.38	142.5		22.38	170		22.38	178.75		22.38	203.75		22.38	215		22.38	152.5		22.38	166.25		22.38	157.5		22.38	182.5
22.4	241.25		22.4	135		22.4	236.25		22.4	170		22.4	113.75		22.4	216.25		22.4	187.5		22.4	228.75		22.4	145		22.4	192.5		22.4	182.5		22.4	186.25		22.4	217.5		22.4	137.5		22.4	180		22.4	162.5		22.4	165
22.42	248.75		22.42	128.75		22.42	226.25		22.42	202.5		22.42	121.25		22.42	181.25		22.42	211.25		22.42	201.25		22.42	140		22.42	197.5		22.42	180		22.42	181.25		22.42	213.75		22.42	147.5		22.42	193.75		22.42	147.5		22.42	187.5
22.44	250		22.44	143.75		22.44	218.75		22.44	163.75		22.44	147.5		22.44	212.5		22.44	226.25		22.44	216.25		22.44	148.75		22.44	202.5		22.44	185		22.44	163.75		22.44	177.5		22.44	138.75		22.44	161.25		22.44	165		22.44	183.75
22.46	206.25		22.46	127.5		22.46	218.75		22.46	212.5		22.46	128.75		22.46	208.75		22.46	261.25		22.46	228.75		22.46	165		22.46	188.75		22.46	171.25		22.46	221.25		22.46	237.5		22.46	130		22.46	155		22.46	167.5		22.46	140
22.48	231.25		22.48	140		22.48	208.75		22.48	190		22.48	106.25		22.48	206.25		22.48	222.5		22.48	183.75		22.48	152.5		22.48	195		22.48	176.25		22.48	198.75		22.48	221.25		22.48	141.25		22.48	195		22.48	161.25		22.48	178.75
22.5	233.75		22.5	137.5		22.5	252.5		22.5	163.75		22.5	125		22.5	242.5		22.5	232.5		22.5	233.75		22.5	178.75		22.5	195		22.5	197.5		22.5	211.25		22.5	205		22.5	163.75		22.5	217.5		22.5	176.25		22.5	157.5
22.52	233.75		22.52	112.5		22.52	231.25		22.52	213.75		22.52	127.5		22.52	231.25		22.52	235		22.52	215		22.52	155		22.52	218.75		22.52	206.25		22.52	201.25		22.52	226.25		22.52	147.5		22.52	177.5		22.52	173.75		22.52	193.75
22.54	265		22.54	150		22.54	210		22.54	192.5		22.54	128.75		22.54	225		22.54	210		22.54	190		22.54	167.5		22.54	238.75		22.54	171.25		22.54	172.5		22.54	206.25		22.54	123.75		22.54	193.75		22.54	155		22.54	171.25
22.56	243.75		22.56	162.5		22.56	238.75		22.56	180		22.56	122.5		22.56	220		22.56	228.75		22.56	237.5		22.56	163.75		22.56	181.25		22.56	193.75		22.56	171.25		22.56	201.25		22.56	145		22.56	212.5		22.56	168.75		22.56	168.75
22.58	213.75		22.58	125		22.58	203.75		22.58	185		22.58	116.25		22.58	202.5		22.58	231.25		22.58	218.75		22.58	146.25		22.58	205		22.58	175		22.58	178.75		22.58	203.75		22.58	165		22.58	162.5		22.58	170		22.58	171.25
22.6	233.75		22.6	122.5		22.6	242.5		22.6	191.25		22.6	113.75		22.6	212.5		22.6	208.75		22.6	201.25		22.6	136.25		22.6	191.25		22.6	192.5		22.6	217.5		22.6	205		22.6	131.25		22.6	191.25		22.6	130		22.6	176.25
22.62	222.5		22.62	115		22.62	216.25		22.62	200		22.62	101.25		22.62	205		22.62	235		22.62	190		22.62	165		22.62	188.75		22.62	167.5		22.62	172.5		22.62	215		22.62	181.25		22.62	193.75		22.62	188.75		22.62	170
22.64	235		22.64	112.5		22.64	250		22.64	178.75		22.64	125		22.64	186.25		22.64	218.75		22.64	218.75		22.64	136.25		22.64	201.25		22.64	195		22.64	188.75		22.64	210		22.64	131.25		22.64	207.5		22.64	168.75		22.64	158.75
22.66	213.75		22.66	120		22.66	221.25		22.66	186.25		22.66	113.75		22.66	202.5		22.66	243.75		22.66	201.25		22.66	155		22.66	192.5		22.66	182.5		22.66	167.5		22.66	202.5		22.66	123.75		22.66	186.25		22.66	177.5		22.66	172.5
22.68	225		22.68	128.75		22.68	217.5		22.68	175		22.68	102.5		22.68	168.75		22.68	193.75		22.68	206.25		22.68	157.5		22.68	176.25		22.68	183.75		22.68	213.75		22.68	168.75		22.68	156.25		22.68	192.5		22.68	161.25		22.68	166.25
22.7	203.75		22.7	113.75		22.7	210		22.7	218.75		22.7	111.25		22.7	198.75		22.7	223.75		22.7	213.75		22.7	161.25		22.7	182.5		22.7	182.5		22.7	196.25		22.7	200		22.7	123.75		22.7	193.75		22.7	162.5		22.7	140
22.72	223.75		22.72	116.25		22.72	240		22.72	200		22.72	127.5		22.72	210		22.72	243.75		22.72	196.25		22.72	142.5		22.72	200		22.72	186.25		22.72	171.25		22.72	195		22.72	136.25		22.72	167.5		22.72	140		22.72	166.25
22.74	190		22.74	117.5		22.74	222.5		22.74	181.25		22.74	105		22.74	197.5		22.74	222.5		22.74	208.75		22.74	148.75		22.74	178.75		22.74	188.75		22.74	200		22.74	240		22.74	175		22.74	173.75		22.74	170		22.74	183.75
22.76	183.75		22.76	100		22.76	260		22.76	202.5		22.76	111.25		22.76	207.5		22.76	182.5		22.76	201.25		22.76	148.75		22.76	182.5		22.76	180		22.76	205		22.76	198.75		22.76	178.75		22.76	160		22.76	157.5		22.76	168.75
22.78	247.5		22.78	105		22.78	221.25		22.78	175		22.78	128.75		22.78	175		22.78	230		22.78	218.75		22.78	158.75		22.78	190		22.78	205		22.78	173.75		22.78	197.5		22.78	150		22.78	186.25		22.78	160		22.78	171.25
22.8	207.5		22.8	102.5		22.8	215		22.8	170		22.8	125		22.8	210		22.8	211.25		22.8	238.75		22.8	135		22.8	185		22.8	166.25		22.8	166.25		22.8	218.75		22.8	146.25		22.8	186.25		22.8	152.5		22.8	180
22.82	235		22.82	120		22.82	218.75		22.82	183.75		22.82	132.5		22.82	208.75		22.82	243.75		22.82	221.25		22.82	152.5		22.82	211.25		22.82	220		22.82	202.5		22.82	197.5		22.82	145		22.82	201.25		22.82	158.75		22.82	161.25
22.84	182.5		22.84	125		22.84	205		22.84	188.75		22.84	116.25		22.84	247.5		22.84	193.75		22.84	227.5		22.84	155		22.84	233.75		22.84	162.5		22.84	217.5		22.84	213.75		22.84	142.5		22.84	200		22.84	168.75		22.84	191.25
22.86	215		22.86	133.75		22.86	232.5		22.86	201.25		22.86	112.5		22.86	222.5		22.86	256.25		22.86	241.25		22.86	156.25		22.86	206.25		22.86	211.25		22.86	203.75		22.86	207.5		22.86	160		22.86	207.5		22.86	153.75		22.86	193.75
22.88	235		22.88	108.75		22.88	213.75		22.88	208.75		22.88	137.5		22.88	236.25		22.88	255		22.88	201.25		22.88	151.25		22.88	230		22.88	165		22.88	162.5		22.88	231.25		22.88	151.25		22.88	176.25		22.88	143.75		22.88	157.5
22.9	216.25		22.9	137.5		22.9	222.5		22.9	208.75		22.9	125		22.9	213.75		22.9	223.75		22.9	247.5		22.9	158.75		22.9	203.75		22.9	198.75		22.9	190		22.9	208.75		22.9	137.5		22.9	207.5		22.9	147.5		22.9	155
22.92	202.5		22.92	115		22.92	243.75		22.92	202.5		22.92	140		22.92	232.5		22.92	233.75		22.92	265		22.92	171.25		22.92	227.5		22.92	236.25		22.92	216.25		22.92	226.25		22.92	173.75		22.92	188.75		22.92	160		22.92	192.5
22.94	200		22.94	127.5		22.94	242.5		22.94	202.5		22.94	150		22.94	203.75		22.94	265		22.94	211.25		22.94	151.25		22.94	226.25		22.94	193.75		22.94	227.5		22.94	236.25		22.94	166.25		22.94	217.5		22.94	161.25		22.94	187.5
22.96	250		22.96	133.75		22.96	255		22.96	208.75		22.96	142.5		22.96	211.25		22.96	243.75		22.96	225		22.96	152.5		22.96	236.25		22.96	195		22.96	201.25		22.96	202.5		22.96	176.25		22.96	198.75		22.96	201.25		22.96	178.75
22.98	245		22.98	165		22.98	218.75		22.98	181.25		22.98	113.75		22.98	218.75		22.98	213.75		22.98	226.25		22.98	151.25		22.98	197.5		22.98	208.75		22.98	222.5		22.98	217.5		22.98	153.75		22.98	225		22.98	171.25		22.98	190
23	248.75		23	168.75		23	233.75		23	225		23	140		23	206.25		23	251.25		23	230		23	178.75		23	232.5		23	203.75		23	216.25		23	210		23	160		23	216.25		23	207.5		23	200
23.02	241.25		23.02	173.75		23.02	227.5		23.02	225		23.02	128.75		23.02	218.75		23.02	235		23.02	250		23.02	171.25		23.02	226.25		23.02	205		23.02	203.75		23.02	208.75		23.02	167.5		23.02	212.5		23.02	198.75		23.02	163.75
23.04	242.5		23.04	160		23.04	268.75		23.04	198.75		23.04	161.25		23.04	231.25		23.04	233.75		23.04	217.5		23.04	168.75		23.04	202.5		23.04	193.75		23.04	225		23.04	232.5		23.04	151.25		23.04	177.5		23.04	187.5		23.04	183.75
23.06	233.75		23.06	153.75		23.06	217.5		23.06	206.25		23.06	138.75		23.06	246.25		23.06	240		23.06	220		23.06	157.5		23.06	185		23.06	195		23.06	213.75		23.06	208.75		23.06	151.25		23.06	205		23.06	191.25		23.06	197.5
23.08	235		23.08	136.25		23.08	236.25		23.08	232.5		23.08	122.5		23.08	196.25		23.08	236.25		23.08	227.5		23.08	161.25		23.08	211.25		23.08	207.5		23.08	197.5		23.08	207.5		23.08	181.25		23.08	215		23.08	156.25		23.08	187.5
23.1	245		23.1	91.25		23.1	238.75		23.1	200		23.1	148.75		23.1	213.75		23.1	226.25		23.1	243.75		23.1	160		23.1	212.5		23.1	178.75		23.1	181.25		23.1	222.5		23.1	143.75		23.1	196.25		23.1	175		23.1	183.75
23.12	246.25		23.12	146.25		23.12	240		23.12	190		23.12	143.75		23.12	225		23.12	270		23.12	220		23.12	183.75		23.12	201.25		23.12	207.5		23.12	196.25		23.12	206.25		23.12	143.75		23.12	206.25		23.12	173.75		23.12	180
23.14	213.75		23.14	146.25		23.14	216.25		23.14	200		23.14	122.5		23.14	226.25		23.14	232.5		23.14	242.5		23.14	141.25		23.14	203.75		23.14	180		23.14	213.75		23.14	208.75		23.14	133.75		23.14	192.5		23.14	176.25		23.14	186.25
23.16	241.25		23.16	140		23.16	246.25		23.16	212.5		23.16	146.25		23.16	183.75		23.16	221.25		23.16	222.5		23.16	156.25		23.16	188.75		23.16	176.25		23.16	241.25		23.16	218.75		23.16	131.25		23.16	195		23.16	170		23.16	191.25
23.18	218.75		23.18	126.25		23.18	233.75		23.18	221.25		23.18	158.75		23.18	232.5		23.18	258.75		23.18	240		23.18	195		23.18	218.75		23.18	188.75		23.18	217.5		23.18	207.5		23.18	146.25		23.18	190		23.18	180		23.18	192.5
23.2	240		23.2	128.75		23.2	216.25		23.2	220		23.2	123.75		23.2	213.75		23.2	225		23.2	221.25		23.2	151.25		23.2	206.25		23.2	177.5		23.2	193.75		23.2	177.5		23.2	156.25		23.2	198.75		23.2	163.75		23.2	185
23.22	241.25		23.22	148.75		23.22	272.5		23.22	221.25		23.22	156.25		23.22	238.75		23.22	220		23.22	216.25		23.22	167.5		23.22	225		23.22	181.25		23.22	217.5		23.22	203.75		23.22	153.75		23.22	226.25		23.22	201.25		23.22	186.25
23.24	227.5		23.24	142.5		23.24	243.75		23.24	232.5		23.24	141.25		23.24	210		23.24	221.25		23.24	228.75		23.24	167.5		23.24	236.25		23.24	196.25		23.24	205		23.24	225		23.24	187.5		23.24	190		23.24	160		23.24	163.75
23.26	255		23.26	153.75		23.26	270		23.26	227.5		23.26	140		23.26	220		23.26	251.25		23.26	223.75		23.26	150		23.26	243.75		23.26	213.75		23.26	210		23.26	232.5		23.26	158.75		23.26	180		23.26	145		23.26	160
23.28	232.5		23.28	168.75		23.28	236.25		23.28	206.25		23.28	141.25		23.28	247.5		23.28	226.25		23.28	250		23.28	170		23.28	202.5		23.28	192.5		23.28	212.5		23.28	230		23.28	165		23.28	197.5		23.28	162.5		23.28	187.5
23.3	222.5		23.3	167.5		23.3	236.25		23.3	206.25		23.3	155		23.3	226.25		23.3	227.5		23.3	250		23.3	170		23.3	210		23.3	238.75		23.3	220		23.3	190		23.3	156.25		23.3	223.75		23.3	182.5		23.3	237.5
23.32	226.25		23.32	138.75		23.32	257.5		23.32	232.5		23.32	150		23.32	238.75		23.32	235		23.32	261.25		23.32	166.25		23.32	223.75		23.32	233.75		23.32	202.5		23.32	206.25		23.32	175		23.32	203.75		23.32	171.25		23.32	197.5
23.34	248.75		23.34	151.25		23.34	253.75		23.34	235		23.34	155		23.34	256.25		23.34	281.25		23.34	260		23.34	198.75		23.34	227.5		23.34	231.25		23.34	196.25		23.34	197.5		23.34	193.75		23.34	221.25		23.34	183.75		23.34	223.75
23.36	272.5		23.36	155		23.36	251.25		23.36	222.5		23.36	150		23.36	227.5		23.36	231.25		23.36	255		23.36	190		23.36	212.5		23.36	202.5		23.36	165		23.36	231.25		23.36	175		23.36	207.5		23.36	173.75		23.36	198.75
23.38	267.5		23.38	158.75		23.38	236.25		23.38	212.5		23.38	168.75		23.38	258.75		23.38	283.75		23.38	238.75		23.38	196.25		23.38	216.25		23.38	225		23.38	225		23.38	208.75		23.38	153.75		23.38	200		23.38	170		23.38	236.25
23.4	293.75		23.4	167.5		23.4	265		23.4	215		23.4	162.5		23.4	298.75		23.4	256.25		23.4	245		23.4	202.5		23.4	220		23.4	232.5		23.4	247.5		23.4	241.25		23.4	208.75		23.4	233.75		23.4	180		23.4	217.5
23.42	223.75		23.42	198.75		23.42	272.5		23.42	243.75		23.42	186.25		23.42	248.75		23.42	288.75		23.42	273.75		23.42	215		23.42	281.25		23.42	273.75		23.42	237.5		23.42	200		23.42	191.25		23.42	218.75		23.42	200		23.42	266.25
23.44	288.75		23.44	212.5		23.44	265		23.44	256.25		23.44	227.5		23.44	280		23.44	261.25		23.44	265		23.44	211.25		23.44	252.5		23.44	258.75		23.44	246.25		23.44	245		23.44	206.25		23.44	240		23.44	183.75		23.44	263.75
23.46	291.25		23.46	217.5		23.46	305		23.46	282.5		23.46	206.25		23.46	273.75		23.46	258.75		23.46	263.75		23.46	236.25		23.46	260		23.46	253.75		23.46	255		23.46	252.5		23.46	193.75		23.46	232.5		23.46	243.75		23.46	315
23.48	320		23.48	243.75		23.48	306.25		23.48	280		23.48	238.75		23.48	302.5		23.48	290		23.48	256.25		23.48	270		23.48	266.25		23.48	266.25		23.48	280		23.48	237.5		23.48	223.75		23.48	255		23.48	212.5		23.48	275
23.5	323.75		23.5	235		23.5	301.25		23.5	275		23.5	246.25		23.5	285		23.5	287.5		23.5	262.5		23.5	262.5		23.5	260		23.5	253.75		23.5	258.75		23.5	292.5		23.5	210		23.5	250		23.5	203.75		23.5	243.75
23.52	318.75		23.52	235		23.52	262.5		23.52	292.5		23.52	275		23.52	293.75		23.52	288.75		23.52	282.5		23.52	248.75		23.52	287.5		23.52	253.75		23.52	246.25		23.52	287.5		23.52	233.75		23.52	276.25		23.52	207.5		23.52	266.25
23.54	317.5		23.54	261.25		23.54	312.5		23.54	302.5		23.54	267.5		23.54	305		23.54	302.5		23.54	296.25		23.54	268.75		23.54	322.5		23.54	278.75		23.54	297.5		23.54	266.25		23.54	217.5		23.54	243.75		23.54	220		23.54	267.5
23.56	323.75		23.56	250		23.56	302.5		23.56	291.25		23.56	247.5		23.56	276.25		23.56	287.5		23.56	310		23.56	273.75		23.56	287.5		23.56	270		23.56	272.5		23.56	273.75		23.56	248.75		23.56	287.5		23.56	228.75		23.56	247.5
23.58	290		23.58	233.75		23.58	270		23.58	285		23.58	271.25		23.58	291.25		23.58	288.75		23.58	330		23.58	278.75		23.58	287.5		23.58	255		23.58	251.25		23.58	278.75		23.58	232.5		23.58	275		23.58	246.25		23.58	242.5
23.6	268.75		23.6	242.5		23.6	303.75		23.6	258.75		23.6	253.75		23.6	267.5		23.6	337.5		23.6	305		23.6	227.5		23.6	302.5		23.6	272.5		23.6	236.25		23.6	292.5		23.6	225		23.6	275		23.6	227.5		23.6	276.25
23.62	248.75		23.62	227.5		23.62	302.5		23.62	262.5		23.62	256.25		23.62	308.75		23.62	318.75		23.62	293.75		23.62	273.75		23.62	286.25		23.62	258.75		23.62	250		23.62	237.5		23.62	243.75		23.62	260		23.62	221.25		23.62	206.25
23.64	280		23.64	193.75		23.64	313.75		23.64	270		23.64	193.75		23.64	302.5		23.64	263.75		23.64	306.25		23.64	236.25		23.64	267.5		23.64	240		23.64	240		23.64	255		23.64	231.25		23.64	253.75		23.64	208.75		23.64	228.75
23.66	241.25		23.66	192.5		23.66	298.75		23.66	245		23.66	200		23.66	275		23.66	272.5		23.66	263.75		23.66	231.25		23.66	267.5		23.66	223.75		23.66	270		23.66	232.5		23.66	222.5		23.66	233.75		23.66	201.25		23.66	186.25
23.68	256.25		23.68	178.75		23.68	258.75		23.68	223.75		23.68	183.75		23.68	250		23.68	226.25		23.68	278.75		23.68	215		23.68	258.75		23.68	206.25		23.68	226.25		23.68	213.75		23.68	211.25		23.68	227.5		23.68	242.5		23.68	200
23.7	236.25		23.7	170		23.7	231.25		23.7	245		23.7	197.5		23.7	265		23.7	237.5		23.7	270		23.7	225		23.7	292.5		23.7	231.25		23.7	217.5		23.7	248.75		23.7	208.75		23.7	237.5		23.7	207.5		23.7	213.75
23.72	261.25		23.72	140		23.72	251.25		23.72	240		23.72	182.5		23.72	263.75		23.72	271.25		23.72	266.25		23.72	213.75		23.72	217.5		23.72	250		23.72	198.75		23.72	226.25		23.72	192.5		23.72	220		23.72	187.5		23.72	260
23.74	267.5		23.74	148.75		23.74	262.5		23.74	206.25		23.74	171.25		23.74	228.75		23.74	265		23.74	283.75		23.74	187.5		23.74	238.75		23.74	231.25		23.74	220		23.74	266.25		23.74	182.5		23.74	223.75		23.74	240		23.74	195
23.76	255		23.76	170		23.76	250		23.76	213.75		23.76	186.25		23.76	251.25		23.76	238.75		23.76	258.75		23.76	173.75		23.76	225		23.76	230		23.76	247.5		23.76	270		23.76	205		23.76	205		23.76	177.5		23.76	198.75
23.78	243.75		23.78	167.5		23.78	258.75		23.78	188.75		23.78	172.5		23.78	215		23.78	232.5		23.78	265		23.78	218.75		23.78	220		23.78	225		23.78	210		23.78	211.25		23.78	181.25		23.78	246.25		23.78	210		23.78	212.5
23.8	266.25		23.8	140		23.8	221.25		23.8	231.25		23.8	163.75		23.8	222.5		23.8	256.25		23.8	265		23.8	185		23.8	255		23.8	243.75		23.8	216.25		23.8	231.25		23.8	197.5		23.8	262.5		23.8	187.5		23.8	215
23.82	242.5		23.82	177.5		23.82	266.25		23.82	245		23.82	170		23.82	217.5		23.82	258.75		23.82	263.75		23.82	191.25		23.82	243.75		23.82	215		23.82	263.75		23.82	240		23.82	200		23.82	243.75		23.82	212.5		23.82	211.25
23.84	247.5		23.84	187.5		23.84	235		23.84	226.25		23.84	187.5		23.84	246.25		23.84	240		23.84	243.75		23.84	176.25		23.84	240		23.84	207.5		23.84	233.75		23.84	243.75		23.84	185		23.84	190		23.84	221.25		23.84	176.25
23.86	231.25		23.86	183.75		23.86	262.5		23.86	250		23.86	167.5		23.86	262.5		23.86	286.25		23.86	252.5		23.86	213.75		23.86	215		23.86	223.75		23.86	212.5		23.86	242.5		23.86	181.25		23.86	201.25		23.86	197.5		23.86	218.75
23.88	278.75		23.88	158.75		23.88	252.5		23.88	210		23.88	160		23.88	241.25		23.88	257.5		23.88	231.25		23.88	182.5		23.88	242.5		23.88	193.75		23.88	240		23.88	230		23.88	170		23.88	231.25		23.88	231.25		23.88	246.25
23.9	262.5		23.9	162.5		23.9	236.25		23.9	220		23.9	182.5		23.9	242.5		23.9	243.75		23.9	238.75		23.9	190		23.9	250		23.9	216.25		23.9	242.5		23.9	255		23.9	165		23.9	196.25		23.9	195		23.9	220
23.92	263.75		23.92	167.5		23.92	228.75		23.92	207.5		23.92	163.75		23.92	240		23.92	270		23.92	243.75		23.92	198.75		23.92	252.5		23.92	202.5		23.92	241.25		23.92	218.75		23.92	175		23.92	227.5		23.92	201.25		23.92	208.75
23.94	222.5		23.94	176.25		23.94	247.5		23.94	216.25		23.94	202.5		23.94	247.5		23.94	267.5		23.94	252.5		23.94	215		23.94	235		23.94	230		23.94	260		23.94	260		23.94	167.5		23.94	231.25		23.94	188.75		23.94	215
23.96	222.5		23.96	198.75		23.96	256.25		23.96	221.25		23.96	191.25		23.96	222.5		23.96	282.5		23.96	246.25		23.96	216.25		23.96	257.5		23.96	256.25		23.96	248.75		23.96	226.25		23.96	216.25		23.96	208.75		23.96	182.5		23.96	215
23.98	241.25		23.98	167.5		23.98	260		23.98	218.75		23.98	202.5		23.98	223.75		23.98	296.25		23.98	277.5		23.98	200		23.98	261.25		23.98	243.75		23.98	212.5		23.98	245		23.98	195		23.98	273.75		23.98	221.25		23.98	213.75
24	285		24	165		24	250		24	255		24	200		24	268.75		24	258.75		24	248.75		24	202.5		24	236.25		24	255		24	211.25		24	245		24	181.25		24	232.5		24	218.75		24	240
24.02	253.75		24.02	171.25		24.02	255		24.02	252.5		24.02	238.75		24.02	257.5		24.02	245		24.02	273.75		24.02	218.75		24.02	231.25		24.02	230		24.02	235		24.02	257.5		24.02	211.25		24.02	245		24.02	218.75		24.02	237.5
24.04	247.5		24.04	182.5		24.04	273.75		24.04	246.25		24.04	221.25		24.04	276.25		24.04	273.75		24.04	297.5		24.04	213.75		24.04	226.25		24.04	222.5		24.04	242.5		24.04	237.5		24.04	220		24.04	260		24.04	208.75		24.04	253.75
24.06	258.75		24.06	172.5		24.06	231.25		24.06	236.25		24.06	190		24.06	291.25		24.06	262.5		24.06	291.25		24.06	230		24.06	270		24.06	243.75		24.06	257.5		24.06	213.75		24.06	215		24.06	241.25		24.06	236.25		24.06	248.75
24.08	276.25		24.08	167.5		24.08	280		24.08	295		24.08	226.25		24.08	257.5		24.08	287.5		24.08	262.5		24.08	242.5		24.08	280		24.08	217.5		24.08	247.5		24.08	257.5		24.08	232.5		24.08	277.5		24.08	217.5		24.08	241.25
24.1	303.75		24.1	200		24.1	280		24.1	270		24.1	263.75		24.1	268.75		24.1	305		24.1	272.5		24.1	245		24.1	266.25		24.1	258.75		24.1	270		24.1	247.5		24.1	211.25		24.1	247.5		24.1	230		24.1	255
24.12	298.75		24.12	198.75		24.12	288.75		24.12	312.5		24.12	267.5		24.12	292.5		24.12	293.75		24.12	308.75		24.12	258.75		24.12	267.5		24.12	273.75		24.12	280		24.12	267.5		24.12	205		24.12	266.25		24.12	190		24.12	243.75
24.14	308.75		24.14	188.75		24.14	271.25		24.14	277.5		24.14	285		24.14	268.75		24.14	317.5		24.14	300		24.14	290		24.14	273.75		24.14	285		24.14	250		24.14	296.25		24.14	202.5		24.14	267.5		24.14	243.75		24.14	272.5
24.16	305		24.16	195		24.16	291.25		24.16	296.25		24.16	276.25		24.16	298.75		24.16	308.75		24.16	276.25		24.16	258.75		24.16	250		24.16	263.75		24.16	285		24.16	292.5		24.16	193.75		24.16	280		24.16	237.5		24.16	285
24.18	270		24.18	233.75		24.18	283.75		24.18	283.75		24.18	267.5		24.18	350		24.18	326.25		24.18	328.75		24.18	271.25		24.18	301.25		24.18	276.25		24.18	265		24.18	255		24.18	237.5		24.18	281.25		24.18	261.25		24.18	247.5
24.2	300		24.2	220		24.2	310		24.2	308.75		24.2	272.5		24.2	290		24.2	330		24.2	296.25		24.2	273.75		24.2	293.75		24.2	298.75		24.2	281.25		24.2	262.5		24.2	246.25		24.2	270		24.2	227.5		24.2	262.5
24.22	280		24.22	223.75		24.22	272.5		24.22	333.75		24.22	258.75		24.22	283.75		24.22	331.25		24.22	317.5		24.22	245		24.22	298.75		24.22	276.25		24.22	250		24.22	301.25		24.22	255		24.22	323.75		24.22	251.25		24.22	283.75
24.24	300		24.24	241.25		24.24	268.75		24.24	288.75		24.24	316.25		24.24	318.75		24.24	325		24.24	303.75		24.24	333.75		24.24	300		24.24	300		24.24	260		24.24	266.25		24.24	248.75		24.24	283.75		24.24	248.75		24.24	278.75
24.26	267.5		24.26	201.25		24.26	246.25		24.26	305		24.26	323.75		24.26	306.25		24.26	283.75		24.26	295		24.26	273.75		24.26	311.25		24.26	313.75		24.26	277.5		24.26	306.25		24.26	253.75		24.26	298.75		24.26	242.5		24.26	266.25
24.28	307.5		24.28	226.25		24.28	290		24.28	307.5		24.28	272.5		24.28	297.5		24.28	296.25		24.28	338.75		24.28	286.25		24.28	296.25		24.28	302.5		24.28	310		24.28	255		24.28	227.5		24.28	270		24.28	272.5		24.28	288.75
24.3	293.75		24.3	201.25		24.3	267.5		24.3	313.75		24.3	247.5		24.3	302.5		24.3	308.75		24.3	293.75		24.3	271.25		24.3	277.5		24.3	327.5		24.3	233.75		24.3	293.75		24.3	245		24.3	303.75		24.3	280		24.3	271.25
24.32	305		24.32	222.5		24.32	283.75		24.32	307.5		24.32	298.75		24.32	306.25		24.32	312.5		24.32	343.75		24.32	258.75		24.32	305		24.32	308.75		24.32	298.75		24.32	303.75		24.32	257.5		24.32	266.25		24.32	257.5		24.32	280
24.34	255		24.34	206.25		24.34	257.5		24.34	282.5		24.34	297.5		24.34	313.75		24.34	350		24.34	342.5		24.34	260		24.34	298.75		24.34	285		24.34	291.25		24.34	268.75		24.34	217.5		24.34	305		24.34	245		24.34	306.25
24.36	260		24.36	206.25		24.36	267.5		24.36	282.5		24.36	267.5		24.36	303.75		24.36	335		24.36	287.5		24.36	256.25		24.36	258.75		24.36	283.75		24.36	278.75		24.36	276.25		24.36	260		24.36	296.25		24.36	233.75		24.36	256.25
[truncated: 282 more rows]

## Sheet: Supplementary fig.2
Supplementary Figure 2
[truncated: 18 more rows]

## Sheet: Supplementary fig.3
Supplementary Figure 3
[truncated: 19 more rows]

## Sheet: Supplementary fig.4
Supplementary Figure 4
[truncated: 26 more rows]

[truncated: 1 more sheets: Supplementary fig.5]
